# Supplementary material for: QTL Mapping and Candidate Gene Analysis for Pod Shattering Tolerance in Soybean (Glycine max)
Source: Plants (Basel). 2020 Sep 8;9(9):1163. doi: 10.3390/plants9091163 (PMC7569788; doi:10.3390/plants9091163)
Supplement: Supplementary file 1 [file plants-09-01163-s001.zip]

Archive with 2 entries (2 files):
- plants-913366-supplementary(revision).docx
- Supplementary Table S4.xlsx
