# Supplementary material for: QTL Mapping and Candidate Gene Analysis for Pod Shattering Tolerance in Soybean (Glycine max)
Source: Plants (Basel). 2020 Sep 8;9(9):1163. doi: 10.3390/plants9091163 (PMC7569788; doi:10.3390/plants9091163)
Supplement: Supplementary file 1 [file plants-09-01163-s001.zip › Supplementary Table S4.xlsx]

## Sheet: Sheet1
Population	QTL name	Gene name	Protein Length (AA)	Gene Ontology Biological Process IDs (5)	Gene Ontology Biological Process Descriptions	Gene Ontology Molecular Function IDs (6)	Gene Ontology Molecular Function Descriptions	Gene Ontology Cellular Component IDs (7)	Gene Ontology Cellular Component Descriptions	PFAM IDs (8)	PFAM_Descriptions	Panther IDs (9)	Panther_Descriptions	KOG IDs (10)	KOG_Desctiptions
DT	qPS-DT02	Glyma.02G082800	331	GO:0006355 GO:0008272 GO:0009294 GO:0009410 GO:0009970 GO:0030968 GO:0045596 GO:0045892 GO:0051170	DNA mediated transformation; cellular response to sulfate starvation; endoplasmic reticulum unfolded protein response; negative regulation of cell differentiation; negative regulation of transcription, DNA-dependent; nuclear import; regulation of transcription, DNA-dependent; response to xenobiotic stimulus; sulfate transport	GO:0003700 GO:0005515 GO:0043565 GO:0046983 GO:0051019	mitogen-activated protein kinase binding; protein binding; protein dimerization activity; sequence-specific DNA binding; sequence-specific DNA binding transcription factor activity	GO:0005634	nucleus	PF00170	bZIP transcription factor	PTHR22952	CAMP-RESPONSE ELEMENT BINDING PROTEIN-RELATED	NA	NA
DT	qPS-DT02	Glyma.02G082900	199	GO:0006355 GO:0008272 GO:0009294 GO:0009410 GO:0009970 GO:0030968 GO:0045596 GO:0045892 GO:0051170	DNA mediated transformation; cellular response to sulfate starvation; endoplasmic reticulum unfolded protein response; negative regulation of cell differentiation; negative regulation of transcription, DNA-dependent; nuclear import; regulation of transcription, DNA-dependent; response to xenobiotic stimulus; sulfate transport	GO:0003700 GO:0005515 GO:0043565 GO:0046983 GO:0051019	mitogen-activated protein kinase binding; protein binding; protein dimerization activity; sequence-specific DNA binding; sequence-specific DNA binding transcription factor activity	GO:0005634	nucleus	NA	NA	NA	NA	NA	NA
DT	qPS-DT02	Glyma.02G083000	480	GO:0009414 GO:0009639 GO:0010200 GO:0046345 GO:0055114	abscisic acid catabolic process; oxidation-reduction process; response to chitin; response to red or far red light; response to water deprivation	GO:0005506 GO:0009055 GO:0010295 GO:0016705 GO:0019825 GO:0020037	(+)-abscisic acid 8'-hydroxylase activity; electron carrier activity; heme binding; iron ion binding; oxidoreductase activity, acting on paired donors, with incorporation or reduction of molecular oxygen; oxygen binding	GO:0005576	extracellular region	PF00067	Cytochrome P450	PTHR24286	FAMILY NOT NAMED	KOG0157	Cytochrome_P450_CYP4/CYP19/CYP26_subfamilies
DT	qPS-DT02	Glyma.02G083100	113	GO:0006355 GO:0008272 GO:0009294 GO:0009410 GO:0009970 GO:0030968 GO:0045596 GO:0045892 GO:0051170	DNA mediated transformation; cellular response to sulfate starvation; endoplasmic reticulum unfolded protein response; negative regulation of cell differentiation; negative regulation of transcription, DNA-dependent; nuclear import; regulation of transcription, DNA-dependent; response to xenobiotic stimulus; sulfate transport	GO:0003700 GO:0005515 GO:0043565 GO:0046983 GO:0051019	mitogen-activated protein kinase binding; protein binding; protein dimerization activity; sequence-specific DNA binding; sequence-specific DNA binding transcription factor activity	GO:0005634	nucleus	NA	NA	NA	NA	NA	NA
DT	qPS-DT02	Glyma.02G083200	476	GO:0009414 GO:0009639 GO:0010200 GO:0046345 GO:0055114	abscisic acid catabolic process; oxidation-reduction process; response to chitin; response to red or far red light; response to water deprivation	GO:0005506 GO:0009055 GO:0010295 GO:0016705 GO:0019825 GO:0020037	(+)-abscisic acid 8'-hydroxylase activity; electron carrier activity; heme binding; iron ion binding; oxidoreductase activity, acting on paired donors, with incorporation or reduction of molecular oxygen; oxygen binding	GO:0005576	extracellular region	PF00067	Cytochrome P450	PTHR24286	FAMILY NOT NAMED	KOG0157	Cytochrome_P450_CYP4/CYP19/CYP26_subfamilies
DT	qPS-DT02	Glyma.02G083300	362	GO:0002237 GO:0006952 GO:0007165 GO:0010103 GO:0048443	defense response; response to molecule of bacterial origin; signal transduction; stamen development; stomatal complex morphogenesis	NA	NA	GO:0016020	membrane	PF00560 PF08263	Leucine Rich Repeat; Leucine rich repeat N-terminal domain	PTHR24420	LEUCINE-RICH REPEAT RECEPTOR-LIKE PROTEIN KINASE	NA	NA
DT	qPS-DT02	Glyma.02G083400	368	GO:0006511 GO:0006869 GO:0048767	lipid transport; root hair elongation; ubiquitin-dependent protein catabolic process	GO:0004842 GO:0005515	protein binding; ubiquitin-protein ligase activity	GO:0005634	nucleus	PF00646	F-box domain	NA	NA	NA	NA
DT	qPS-DT02	Glyma.02G083500	157	GO:0009664 GO:0009735 GO:0043161 GO:0043248 GO:0048767 GO:0051788	plant-type cell wall organization; proteasomal ubiquitin-dependent protein catabolic process; proteasome assembly; response to cytokinin stimulus; response to misfolded protein; root hair elongation	GO:0005199	structural constituent of cell wall	NA	NA	PF04554	Extensin-like region	NA	NA	NA	NA
DT	qPS-DT02	Glyma.02G083600	72	NA	NA	NA	NA	NA	NA	NA	NA	NA	NA	NA	NA
DT	qPS-DT02	Glyma.02G083700	149	NA	NA	NA	NA	NA	NA	NA	NA	NA	NA	NA	NA
DT	qPS-DT02	Glyma.02G083800	243	GO:0008150	biological process	GO:0000166 GO:0003676	nucleic acid binding; nucleotide binding	GO:0005634	nucleus	PF00076	RNA recognition motif. (a.k.a. RRM, RBD, or RNP domain)	PTHR24011	FAMILY NOT NAMED	NA	NA
DT	qPS-DT02	Glyma.02G083900	408	GO:0010200 GO:0016567	protein ubiquitination; response to chitin	GO:0004842 GO:0005515	protein binding; ubiquitin-protein ligase activity	GO:0000151 GO:0005737	cytoplasm; ubiquitin ligase complex	PF04564	U-box domain	PTHR22849	WDSAM1 PROTEIN	NA	NA
DT	qPS-DT02	Glyma.02G084000	78	NA	NA	NA	NA	NA	NA	NA	NA	NA	NA	NA	NA
DT	qPS-DT02	Glyma.02G084100	1121	GO:0007165	signal transduction	GO:0003682 GO:0008270 GO:0008536 GO:0035091 GO:0046872	Ran GTPase binding; chromatin binding; metal ion binding; phosphatidylinositol binding; zinc ion binding	GO:0005576	extracellular region	PF01363 PF08381 PF00415	FYVE zinc finger; Transcription factor regulating root and shoot growth via Pin3; Regulator of chromosome condensation (RCC1) repeat	PTHR22870	REGULATOR OF CHROMOSOME CONDENSATION	KOG1427	Uncharacterized_conserved_protein,_contains_RCC1_domain
DT	qPS-DT02	Glyma.02G084200	94	NA	NA	NA	NA	NA	NA	NA	NA	NA	NA	NA	NA
DT	qPS-DT02	Glyma.02G084300	365	GO:0006810 GO:0006826 GO:0010039	iron ion transport; response to iron ion; transport	NA	NA	GO:0005739 GO:0009507 GO:0009536 GO:0009941	chloroplast; chloroplast envelope; mitochondrion; plastid	PF00153	Mitochondrial carrier protein	PTHR24089	FAMILY NOT NAMED	KOG0768	Mitochondrial_carrier_protein_PET8
DT	qPS-DT02	Glyma.02G084400	359	GO:0055114	oxidation-reduction process	GO:0009815 GO:0016491 GO:0016706	1-aminocyclopropane-1-carboxylate oxidase activity; oxidoreductase activity; oxidoreductase activity, acting on paired donors, with incorporation or reduction of molecular oxygen, 2-oxoglutarate as one donor, and incorporation of one atom each of oxygen into both donors	GO:0005737	cytoplasm	PF03171	2OG-Fe(II) oxygenase superfamily	PTHR10209	OXIDOREDUCTASE, 2OG-FE(II) OXYGENASE FAMILY PROTEIN	KOG0143	Iron/ascorbate_family_oxidoreductases
DT	qPS-DT02	Glyma.02G084500	529	NA	NA	GO:0008270 GO:0016881	acid-amino acid ligase activity; zinc ion binding	GO:0005622 GO:0005739	intracellular; mitochondrion	PF00641	Zn-finger in Ran binding protein and others	PTHR23111	ZINC FINGER PROTEIN	KOG4198	RNA-binding_Ran_Zn-finger_protein_and_related_proteins
DT	qPS-DT02	Glyma.02G084600	166	NA	NA	GO:0016787	hydrolase activity	GO:0005739	mitochondrion	PF00293	NUDIX domain	PTHR12629	DIPHOSPHOINOSITOL POLYPHOSPHATE PHOSPHOHYDROLASE	KOG2839	Diadenosine_and_diphosphoinositol_polyphosphate_phosphohydrolase
DT	qPS-DT02	Glyma.02G084700	53	NA	NA	NA	NA	NA	NA	NA	NA	NA	NA	NA	NA
DT	qPS-DT02	Glyma.02G084800	116	NA	NA	NA	NA	NA	NA	NA	NA	NA	NA	NA	NA
DT	qPS-DT02	Glyma.02G084900	526	GO:0008150	biological process	NA	NA	GO:0005886	plasma membrane	NA	NA	PTHR24177	FAMILY NOT NAMED	KOG4412	26S_proteasome_regulatory_complex,_subunit_PSMD10
DT	qPS-DT02	Glyma.02G085000	729	GO:0008150	biological process	NA	NA	GO:0005774	vacuolar membrane	PF11916 PF02985	Vacuolar protein 14 C-terminal Fig4p binding; HEAT repeat	PTHR16023	TAX1 BINDING PROTEIN-RELATED	KOG0212	Uncharacterized_conserved_protein
DT	qPS-DT02	Glyma.02G085100	317	GO:0009245	lipid A biosynthetic process	GO:0008759	UDP-3-O-[3-hydroxymyristoyl] N-acetylglucosamine deacetylase activity	GO:0009507	chloroplast	PF03331	UDP-3-O-acyl N-acetylglycosamine deacetylase	NA	NA	NA	NA
DT	qPS-DT02	Glyma.02G085200	358	GO:0006661	phosphatidylinositol biosynthetic process	GO:0008270	zinc ion binding	GO:0005774	vacuolar membrane	PF00097	Zinc finger, C3HC4 type (RING finger)	PTHR11203	CLEAVAGE AND POLYADENYLATION SPECIFICITY FACTOR	KOG1493	Anaphase-promoting_complex_(APC),_subunit_11
DT	qPS-DT02	Glyma.02G085300	276	GO:0001510 GO:0006412 GO:0009220	RNA methylation; pyrimidine ribonucleotide biosynthetic process; translation	GO:0003723 GO:0003735	RNA binding; structural constituent of ribosome	GO:0005622 GO:0005840 GO:0009506 GO:0015935 GO:0016020 GO:0022627	cytosolic small ribosomal subunit; intracellular; membrane; plasmodesma; ribosome; small ribosomal subunit	PF03719 PF00333	Ribosomal protein S5, C-terminal domain; Ribosomal protein S5, N-terminal domain	PTHR13718	RIBOSOMAL S SUBUNIT	KOG0877	40S_ribosomal_protein_S2/30S_ribosomal_protein_S5
DT	qPS-DT02	Glyma.02G085400	533	GO:0008152 GO:0010197	metabolic process; polar nucleus fusion	GO:0003824 GO:0005515 GO:0016787	catalytic activity; hydrolase activity; protein binding	GO:0005634	nucleus	PF00753 PF07521 PF10996	Metallo-beta-lactamase superfamily; RNA-metabolising metallo-beta-lactamase; Beta-Casp domain	PTHR11203	CLEAVAGE AND POLYADENYLATION SPECIFICITY FACTOR	KOG1136	Predicted_cleavage_and_polyadenylation_specificity_factor_(CPSF_subunit)
DT	qPS-DT02	Glyma.02G085500	613	GO:0007010	cytoskeleton organization	GO:0008017	microtubule binding	GO:0005634 GO:0005874	microtubule; nucleus	PF07058	Myosin II heavy chain-like	NA	NA	NA	NA
DT	qPS-DT02	Glyma.02G085600	893	GO:0006457 GO:0009266 GO:0009408 GO:0009615 GO:0009617 GO:0009644 GO:0016567 GO:0034976 GO:0042542 GO:0046686	protein folding; protein ubiquitination; response to bacterium; response to cadmium ion; response to endoplasmic reticulum stress; response to heat; response to high light intensity; response to hydrogen peroxide; response to temperature stimulus; response to virus	GO:0005524 GO:0031625	ATP binding; ubiquitin protein ligase binding	GO:0005618 GO:0005739 GO:0005774 GO:0005794 GO:0005829 GO:0005886 GO:0048046	Golgi apparatus; apoplast; cell wall; cytosol; mitochondrion; plasma membrane; vacuolar membrane	PF07649 PF00012	C1-like domain; Hsp70 protein	PTHR19375	HEAT SHOCK PROTEIN 70KDA	KOG0100	Molecular_chaperones_GRP78/BiP/KAR2,_HSP70_superfamily
DT	qPS-DT02	Glyma.02G085700	619	GO:0000266 GO:0007005 GO:0010152 GO:0042732	D-xylose metabolic process; mitochondrial fission; mitochondrion organization; pollen maturation	GO:0003924 GO:0005525	GTP binding; GTPase activity	GO:0005737 GO:0005886 GO:0005938 GO:0009504 GO:0009506 GO:0016020	cell cortex; cell plate; cytoplasm; membrane; plasma membrane; plasmodesma	PF01031 PF00350 PF02212	Dynamin central region; Dynamin family; Dynamin GTPase effector domain	PTHR11566	DYNAMIN	KOG0446	Vacuolar_sorting_protein_VPS1,_dynamin,_and_related_proteins
DT	qPS-DT02	Glyma.02G085800	181	GO:0008150	biological process	GO:0003674	molecular function	GO:0009507	chloroplast	NA	NA	NA	NA	NA	NA
DT	qPS-DT02	Glyma.02G085900	634	GO:0007623 GO:0009723 GO:0009735 GO:0009736 GO:0009873 GO:0010029 GO:0010082 GO:0010119 GO:0010150 GO:0031537 GO:0048364 GO:0048831 GO:0071368 GO:0080113	cellular response to cytokinin stimulus; circadian rhythm; cytokinin mediated signaling pathway; ethylene mediated signaling pathway; leaf senescence; regulation of anthocyanin metabolic process; regulation of root meristem growth; regulation of seed germination; regulation of seed growth; regulation of shoot system development; regulation of stomatal movement; response to cytokinin stimulus; res…	GO:0000156 GO:0003700 GO:0005515	phosphorelay response regulator activity; protein binding; sequence-specific DNA binding transcription factor activity	GO:0005634	nucleus	PF00072 PF00249	Response regulator receiver domain; Myb-like DNA-binding domain	PTHR26402	RESPONSE REGULATOR OF TWO-COMPONENT SYSTEM	NA	NA
DT	qPS-DT02	Glyma.02G086000	248	GO:0006810	transport	GO:0005215	transporter activity	GO:0005886	plasma membrane	PF00650	CRAL/TRIO domain	PTHR10174	RETINALDEHYDE BINDING PROTEIN-RELATED	KOG1471	Phosphatidylinositol_transfer_protein_SEC14_and_related_proteins
DT	qPS-DT02	Glyma.02G086100	1126	GO:0000165 GO:0006355 GO:0006612 GO:0009615 GO:0009617 GO:0009751 GO:0009862 GO:0009867 GO:0010025 GO:0010310 GO:0010363 GO:0016441 GO:0031348 GO:0035304 GO:0060148	MAPK cascade; jasmonic acid mediated signaling pathway; negative regulation of defense response; positive regulation of posttranscriptional gene silencing; posttranscriptional gene silencing; protein targeting to membrane; regulation of hydrogen peroxide metabolic process; regulation of plant-type hypersensitive response; regulation of protein dephosphorylation; regulation of transcription, DNA-d…	GO:0003676 GO:0003968	RNA-directed RNA polymerase activity; nucleic acid binding	GO:0005634	nucleus	PF05183	RNA dependent RNA polymerase	PTHR23079	RNA-DEPENDENT RNA POLYMERASE	KOG0988	RNA-directed_RNA_polymerase_QDE-1_required_for_posttranscriptional_gene_silencing_and_RNA_interference
DT	qPS-DT02	Glyma.02G086200	747	GO:0005992 GO:0008152	metabolic process; trehalose biosynthetic process	GO:0003824 GO:0003825 GO:0004805 GO:0016757	alpha,alpha-trehalose-phosphate synthase (UDP-forming) activity; catalytic activity; transferase activity, transferring glycosyl groups; trehalose-phosphatase activity	GO:0005739	mitochondrion	PF02358 PF00982	Trehalose-phosphatase; Glycosyltransferase family 20	PTHR10788	TREHALOSE-6-PHOSPHATE SYNTHASE	KOG1050	Trehalose-6-phosphate_synthase_component_TPS1_and_related_subunits
DT	qPS-DT02	Glyma.02G086300	72	NA	NA	NA	NA	NA	NA	NA	NA	NA	NA	NA	NA
DT	qPS-DT02	Glyma.02G086400	132	GO:0001708 GO:0010589 GO:0045893	cell fate specification; leaf proximal/distal pattern formation; positive regulation of transcription, DNA-dependent	GO:0003677	DNA binding	GO:0005634 GO:0005737	cytoplasm; nucleus	PF03791 PF03790	KNOX2 domain ; KNOX1 domain	NA	NA	NA	NA
DT	qPS-DT02	Glyma.02G086500	625	GO:0000079 GO:0000724 GO:0010440 GO:0051026 GO:0051726	chiasma assembly; double-strand break repair via homologous recombination; regulation of cell cycle; regulation of cyclin-dependent protein serine/threonine kinase activity; stomatal lineage progression	GO:0004693 GO:0019901	cyclin-dependent protein serine/threonine kinase activity; protein kinase binding	GO:0005634	nucleus	PF00134 PF02984	Cyclin, N-terminal domain; Cyclin, C-terminal domain	PTHR10177	CYCLINE	NA	NA
DT	qPS-DT02	Glyma.02G086600	311	GO:0019344	cysteine biosynthetic process	GO:0000166 GO:0003676	nucleic acid binding; nucleotide binding	GO:0009507	chloroplast	PF00076	RNA recognition motif. (a.k.a. RRM, RBD, or RNP domain)	PTHR11732	ALDO/KETO REDUCTASE	NA	NA
DT	qPS-DT02	Glyma.02G086700	545	GO:0080156	mitochondrial mRNA modification	GO:0003676 GO:0004386 GO:0005524	ATP binding; helicase activity; nucleic acid binding	GO:0005739	mitochondrion	PF01535	PPR repeat	PTHR24015	FAMILY NOT NAMED	NA	NA
DT	qPS-DT02	Glyma.02G086800	300	GO:0042545	cell wall modification	GO:0030599	pectinesterase activity	GO:0005576 GO:0005618 GO:0009505	cell wall; extracellular region; plant-type cell wall	PF01095	Pectinesterase	NA	NA	NA	NA
DT	qPS-DT02	Glyma.02G086900	337	GO:0042545	cell wall modification	GO:0030599	pectinesterase activity	GO:0005576 GO:0005618 GO:0009505	cell wall; extracellular region; plant-type cell wall	PF01095	Pectinesterase	PTHR22931	PHOSPHOENOLPYRUVATE DIKINASE-RELATED	NA	NA
DT	qPS-DT02	Glyma.02G087000	1020	GO:0000160 GO:0006468 GO:0007231 GO:0008272 GO:0009414 GO:0009736 GO:0009744 GO:0009749 GO:0009750 GO:0010029 GO:0010086 GO:0016036 GO:0031537 GO:0033500 GO:0042742 GO:0048509 GO:0048831 GO:0071329	carbohydrate homeostasis; cellular response to phosphate starvation; cellular response to sucrose stimulus; cytokinin mediated signaling pathway; defense response to bacterium; embryonic root morphogenesis; osmosensory signaling pathway; phosphorelay signal transduction system; protein phosphorylation; regulation of anthocyanin metabolic process; regulation of meristem development; regulation of …	GO:0000155 GO:0000156 GO:0004673 GO:0004721 GO:0004871 GO:0005034 GO:0005515 GO:0005524 GO:0009884 GO:0009885 GO:0016772 GO:0019899 GO:0019901 GO:0019955 GO:0043424	ATP binding; cytokine binding; cytokinin receptor activity; enzyme binding; osmosensor activity; phosphoprotein phosphatase activity; phosphorelay response regulator activity; phosphorelay sensor kinase activity; protein binding; protein histidine kinase activity; protein histidine kinase binding; protein kinase binding; signal transducer activity; transferase activity, transferring phosphorus-co…	GO:0005783 GO:0005886 GO:0016020	endoplasmic reticulum; membrane; plasma membrane	PF00512 PF03924 PF00072 PF02518	His Kinase A (phospho-acceptor) domain; CHASE domain; Response regulator receiver domain; Histidine kinase-, DNA gyrase B-, and HSP90-like ATPase	PTHR24423	TWO-COMPONENT SENSOR HISTIDINE KINASE	KOG0519	Sensory_transduction_histidine_kinase
DT	qPS-DT02	Glyma.02G087100	572	NA	NA	NA	NA	GO:0005739	mitochondrion	PF01535	PPR repeat	PTHR24015	FAMILY NOT NAMED	NA	NA
DT	qPS-DT02	Glyma.02G087200	227	GO:0006355 GO:0009738 GO:0045893	abscisic acid mediated signaling pathway; positive regulation of transcription, DNA-dependent; regulation of transcription, DNA-dependent	GO:0003677 GO:0003700 GO:0005515 GO:0033613 GO:0043565	DNA binding; activating transcription factor binding; protein binding; sequence-specific DNA binding; sequence-specific DNA binding transcription factor activity	GO:0005622 GO:0005634	intracellular; nucleus	PF00808	Histone-like transcription factor (CBF/NF-Y) and archaeal histone	PTHR11064	CCAAT-BINDING TRANSCRIPTION FACTOR-RELATED	KOG0869	CCAAT-binding_factor,_subunit_A_(HAP3)
DT	qPS-DT02	Glyma.02G087300	67	GO:0008150	biological process	GO:0046983	protein dimerization activity	GO:0005634	nucleus	NA	NA	NA	NA	NA	NA
DT	qPS-DT02	Glyma.02G087400	417	GO:0006355 GO:0009651 GO:0009737 GO:0009887 GO:0010228	organ morphogenesis; regulation of transcription, DNA-dependent; response to abscisic acid stimulus; response to salt stress; vegetative to reproductive phase transition of meristem	GO:0003677 GO:0003700	DNA binding; sequence-specific DNA binding transcription factor activity	GO:0005634	nucleus	PF00847	AP2 domain	PTHR11795	UNCHARACTERIZED	NA	NA
DT	qPS-DT02	Glyma.02G087500	1016	GO:0008150	biological process	GO:0003674	molecular function	GO:0005634	nucleus	PF00855	PWWP domain	PTHR22981	3-HYDROXYISOBUTYRATE DEHYDROGENASE-RELATED	NA	NA
DT	qPS-DT02	Glyma.02G087600	290	GO:0007165	signal transduction	GO:0004871	signal transducer activity	GO:0005634 GO:0005737 GO:0005834 GO:0033597	cytoplasm; heterotrimeric G-protein complex; mitotic checkpoint complex; nucleus	PF00400	WD domain, G-beta repeat	PTHR19918	CELL DIVISION CYCLE 20 (CDC20) (FIZZY)-RELATED	NA	NA
DT	qPS-DT02	Glyma.02G087700	315	GO:0006364 GO:0006399 GO:0009411 GO:0009658 GO:0042793 GO:0045893 GO:0055114	chloroplast organization; oxidation-reduction process; positive regulation of transcription, DNA-dependent; rRNA processing; response to UV; tRNA metabolic process; transcription from plastid promoter	GO:0004784 GO:0005515	protein binding; superoxide dismutase activity	GO:0009295 GO:0009507 GO:0009579 GO:0042644	chloroplast; chloroplast nucleoid; nucleoid; thylakoid	PF02777 PF00081	Iron/manganese superoxide dismutases, C-terminal domain; Iron/manganese superoxide dismutases, alpha-hairpin domain	PTHR11404	SUPEROXIDE DISMUTASE 2	KOG0876	Manganese_superoxide_dismutase
DT	qPS-DT02	Glyma.02G087800	216	GO:0006098 GO:0006364 GO:0006729 GO:0009073 GO:0009657 GO:0009902 GO:0010027 GO:0010207 GO:0016226 GO:0019684 GO:0034660 GO:0035304 GO:0042793	aromatic amino acid family biosynthetic process; chloroplast relocation; iron-sulfur cluster assembly; ncRNA metabolic process; pentose-phosphate shunt; photosynthesis, light reaction; photosystem II assembly; plastid organization; rRNA processing; regulation of protein dephosphorylation; tetrahydrobiopterin biosynthetic process; thylakoid membrane organization; transcription from plastid promoter	GO:0008124	4-alpha-hydroxytetrahydrobiopterin dehydratase activity	GO:0009507	chloroplast	PF01329	Pterin 4 alpha carbinolamine dehydratase	PTHR12599	PTERIN-4-ALPHA-CARBINOLAMINE DEHYDRATASE	KOG4073	Pterin_carbinolamine_dehydratase_PCBD/dimerization_cofactor_of_HNF1
DT	qPS-DT02	Glyma.02G087900	441	GO:0006520 GO:0006730 GO:0009970 GO:0019458 GO:0042631 GO:0051289	cellular amino acid metabolic process; cellular response to sulfate starvation; cellular response to water deprivation; methionine catabolic process via 2-oxobutanoate; one-carbon metabolic process; protein homotetramerization	GO:0003824 GO:0018826	catalytic activity; methionine gamma-lyase activity	GO:0005737 GO:0005829	cytoplasm; cytosol	PF01053	Cys/Met metabolism PLP-dependent enzyme	PTHR11808	TRANS-SULFURATION ENZYME FAMILY MEMBER	KOG0053	Cystathionine_beta-lyases/cystathionine_gamma-synthases
DT	qPS-DT02	Glyma.02G088000	355	GO:0008150	biological process	GO:0003676 GO:0008270	nucleic acid binding; zinc ion binding	GO:0005634	nucleus	NA	NA	NA	NA	NA	NA
DT	qPS-DT02	Glyma.02G088100	83	NA	NA	NA	NA	NA	NA	NA	NA	NA	NA	NA	NA
DT	qPS-DT02	Glyma.02G088200	271	GO:0008150 GO:0016556	biological process; mRNA modification	GO:0003674	molecular function	GO:0009534 GO:0009941	chloroplast envelope; chloroplast thylakoid	NA	NA	NA	NA	NA	NA
DT	qPS-DT02	Glyma.02G088300	442	NA	NA	NA	NA	GO:0005768 GO:0005794 GO:0005802 GO:0009507 GO:0016021	Golgi apparatus; chloroplast; endosome; integral to membrane; trans-Golgi network	PF06814	Lung seven transmembrane receptor	PTHR21229	LUNG SEVEN TRANSMEMBRANE RECEPTOR	KOG2569	G_protein-coupled_seven_transmembrane_receptor
DT	qPS-DT02	Glyma.02G088400	263	GO:0008150	biological process	GO:0051119	sugar transmembrane transporter activity	GO:0005886 GO:0005887 GO:0016020 GO:0016021	integral to membrane; integral to plasma membrane; membrane; plasma membrane	PF03083	Sugar efflux transporter for intercellular exchange	PTHR10791	RAG1-ACTIVATING PROTEIN 1	KOG1623	Multitransmembrane_protein
DT	qPS-DT02	Glyma.02G088500	588	GO:0000373	Group II intron splicing	GO:0003723	RNA binding	GO:0009507	chloroplast	PF01985	CRS1 / YhbY (CRM) domain	NA	NA	NA	NA
DT	qPS-DT02	Glyma.02G088600	154	GO:0008150	biological process	GO:0003674	molecular function	GO:0005739	mitochondrion	NA	NA	NA	NA	NA	NA
DT	qPS-DT02	Glyma.02G088700	683	GO:0006468 GO:0009617 GO:0045087 GO:0046777	innate immune response; protein autophosphorylation; protein phosphorylation; response to bacterium	GO:0004672 GO:0004674 GO:0005524 GO:0016772	ATP binding; protein kinase activity; protein serine/threonine kinase activity; transferase activity, transferring phosphorus-containing groups	GO:0005886	plasma membrane	PF07714	Protein tyrosine kinase	PTHR24420	LEUCINE-RICH REPEAT RECEPTOR-LIKE PROTEIN KINASE	KOG1187	Serine/threonine_protein_kinase
DT	qPS-DT02	Glyma.02G088800	426	GO:0006541	glutamine metabolic process	GO:0016787	hydrolase activity	GO:0005794	Golgi apparatus	PF07722	Peptidase C26	PTHR11922	GMP SYNTHASE-RELATED	NA	NA
DT	qPS-DT02	Glyma.02G088900	96	GO:0006612 GO:0006869 GO:0009963 GO:0010363	lipid transport; positive regulation of flavonoid biosynthetic process; protein targeting to membrane; regulation of plant-type hypersensitive response	GO:0008289	lipid binding	GO:0005576	extracellular region	PF00234	Protease inhibitor/seed storage/LTP family	NA	NA	NA	NA
DT	qPS-DT02	Glyma.02G089000	1185	GO:0008150	biological process	NA	NA	GO:0005737	cytoplasm	PF02985	HEAT repeat	NA	NA	NA	NA
DT	qPS-DT02	Glyma.02G089100	921	GO:0006644	phospholipid metabolic process	GO:0003824 GO:0008195	catalytic activity; phosphatidate phosphatase activity	GO:0005737 GO:0005886 GO:0005887 GO:0016020	cytoplasm; integral to plasma membrane; membrane; plasma membrane	PF05701 PF01569	Weak chloroplast movement under blue light; PAP2 superfamily	PTHR10165	LIPID PHOSPHATE PHOSPHATASE	KOG3030	Lipid_phosphate_phosphatase_and_related_enzymes_of_the_PAP2_family
DT	qPS-DT02	Glyma.02G089200	106	NA	NA	NA	NA	NA	NA	PF05056	Protein of unknown function (DUF674)	NA	NA	NA	NA
DT	qPS-DT02	Glyma.02G089300	127	GO:0008150	biological process	GO:0003674	molecular function	GO:0005575	cellular component	NA	NA	NA	NA	NA	NA
DT	qPS-DT02	Glyma.02G089400	127	NA	NA	NA	NA	NA	NA	NA	NA	NA	NA	NA	NA
DT	qPS-DT02	Glyma.02G089500	141	NA	NA	NA	NA	GO:0005739	mitochondrion	NA	NA	NA	NA	NA	NA
DT	qPS-DT02	Glyma.02G089600	146	GO:0006355	regulation of transcription, DNA-dependent	GO:0003677 GO:0003700 GO:0043565	DNA binding; sequence-specific DNA binding; sequence-specific DNA binding transcription factor activity	GO:0005622 GO:0005634	intracellular; nucleus	PF00808	Histone-like transcription factor (CBF/NF-Y) and archaeal histone	PTHR10252	HISTONE-LIKE TRANSCRIPTION FACTOR CCAAT-RELATED	NA	NA
DT	qPS-DT02	Glyma.02G089700	128	NA	NA	NA	NA	NA	NA	NA	NA	NA	NA	NA	NA
DT	qPS-DT02	Glyma.02G089800	75	GO:0006626 GO:0008150	biological process; protein targeting to mitochondrion	GO:0003723	RNA binding	GO:0005634	nucleus	PF10447	Exosome component EXOSC1/CSL4	PTHR12686	3'-5' EXORIBONUCLEASE CSL4-RELATED	NA	NA
DT	qPS-DT02	Glyma.02G089900	477	GO:0006855 GO:0009611 GO:0009620 GO:0009695 GO:0009753 GO:0055085	drug transmembrane transport; jasmonic acid biosynthetic process; response to fungus; response to jasmonic acid stimulus; response to wounding; transmembrane transport	GO:0005215 GO:0015238 GO:0015297	antiporter activity; drug transmembrane transporter activity; transporter activity	GO:0005886 GO:0016020	membrane; plasma membrane	PF01554	MatE	PTHR11206	MULTIDRUG RESISTANCE PROTEIN	KOG1347	Uncharacterized_membrane_protein,_predicted_efflux_pump
DT	qPS-DT02	Glyma.02G090000	483	GO:0006855 GO:0009611 GO:0009620 GO:0009695 GO:0009753 GO:0055085	drug transmembrane transport; jasmonic acid biosynthetic process; response to fungus; response to jasmonic acid stimulus; response to wounding; transmembrane transport	GO:0005215 GO:0015238 GO:0015297	antiporter activity; drug transmembrane transporter activity; transporter activity	GO:0005886 GO:0016020	membrane; plasma membrane	PF01554	MatE	PTHR11206	MULTIDRUG RESISTANCE PROTEIN	KOG1347	Uncharacterized_membrane_protein,_predicted_efflux_pump
DT	qPS-DT02	Glyma.02G090100	476	GO:0006855 GO:0055085	drug transmembrane transport; transmembrane transport	GO:0005215 GO:0015238 GO:0015297	antiporter activity; drug transmembrane transporter activity; transporter activity	GO:0005774 GO:0005886 GO:0016020	membrane; plasma membrane; vacuolar membrane	PF01554	MatE	PTHR11206	MULTIDRUG RESISTANCE PROTEIN	KOG1347	Uncharacterized_membrane_protein,_predicted_efflux_pump
DT	qPS-DT02	Glyma.02G090200	236	GO:0008150	biological process	GO:0003674	molecular function	GO:0005634	nucleus	NA	NA	NA	NA	NA	NA
DT	qPS-DT02	Glyma.02G090300	811	GO:0006260 GO:0006266 GO:0006281 GO:0006310 GO:0009845 GO:0051103	DNA ligation; DNA ligation involved in DNA repair; DNA recombination; DNA repair; DNA replication; seed germination	GO:0003677 GO:0003909 GO:0003910 GO:0005524	ATP binding; DNA binding; DNA ligase (ATP) activity; DNA ligase activity	GO:0005634	nucleus	PF04675	DNA ligase N terminus	PTHR10459	DNA LIGASE	NA	NA
DT	qPS-DT02	Glyma.02G090400	432	GO:0006260 GO:0006266 GO:0006281 GO:0006310 GO:0009845 GO:0051103	DNA ligation; DNA ligation involved in DNA repair; DNA recombination; DNA repair; DNA replication; seed germination	GO:0003677 GO:0003909 GO:0003910 GO:0005524	ATP binding; DNA binding; DNA ligase (ATP) activity; DNA ligase activity	GO:0005634	nucleus	PF01068 PF04679	ATP dependent DNA ligase domain; ATP dependent DNA ligase C terminal region	PTHR10459	DNA LIGASE	NA	NA
DT	qPS-DT02	Glyma.02G090500	343	NA	NA	NA	NA	GO:0005634 GO:0005737 GO:0005829	cytoplasm; cytosol; nucleus	PF05175	Methyltransferase small domain	PTHR12843	UNCHARACTERIZED	KOG1271	Methyltransferases
DT	qPS-DT02	Glyma.02G090600	256	GO:0000413 GO:0006457 GO:0018208	peptidyl-proline modification; protein folding; protein peptidyl-prolyl isomerization	GO:0003755 GO:0005528	FK506 binding; peptidyl-prolyl cis-trans isomerase activity	GO:0009507 GO:0009535 GO:0009543 GO:0009579 GO:0031977	chloroplast; chloroplast thylakoid lumen; chloroplast thylakoid membrane; thylakoid; thylakoid lumen	PF00254	FKBP-type peptidyl-prolyl cis-trans isomerase	PTHR10516	PEPTIDYL-PROLYL CIS-TRANS ISOMERASE	KOG0552	FKBP-type_peptidyl-prolyl_cis-trans_isomerase
DT	qPS-DT02	Glyma.02G090700	128	NA	NA	NA	NA	NA	NA	NA	NA	NA	NA	NA	NA
DT	qPS-DT02	Glyma.02G090800	442	GO:0006413 GO:0006446 GO:0006865	amino acid transport; regulation of translational initiation; translational initiation	GO:0003743	translation initiation factor activity	GO:0005634 GO:0005737	cytoplasm; nucleus	PF01873 PF02020	Domain found in IF2B/IF5; eIF4-gamma/eIF5/eIF2-epsilon	PTHR23001	EUKARYOTIC TRANSLATION INITIATION FACTOR	KOG2767	Translation_initiation_factor_5_(eIF-5)
DT	qPS-DT02	Glyma.02G090900	223	NA	NA	GO:0008270	zinc ion binding	NA	NA	PF12428 PF00097	Protein of unknown function (DUF3675) ; Zinc finger, C3HC4 type (RING finger)	PTHR23012	MEMBRANE ASSOCIATED RING FINGER	NA	NA
DT	qPS-DT02	Glyma.02G091000	172	NA	NA	NA	NA	NA	NA	NA	NA	NA	NA	NA	NA
DT	qPS-DT02	Glyma.02G091100	135	GO:0008150	biological process	GO:0003674	molecular function	NA	NA	NA	NA	NA	NA	NA	NA
DT	qPS-DT02	Glyma.02G091200	320	GO:0006508	proteolysis	GO:0004252	serine-type endopeptidase activity	GO:0009507 GO:0009532 GO:0009534 GO:0009570 GO:0009840 GO:0009941	chloroplast; chloroplast envelope; chloroplast stroma; chloroplast thylakoid; chloroplastic endopeptidase Clp complex; plastid stroma	PF00574	Clp protease	PTHR10381	ATP-DEPENDENT CLP PROTEASE PROTEOLYTIC SUBUNIT	KOG0840	ATP-dependent_Clp_protease,_proteolytic_subunit
DT	qPS-DT02	Glyma.02G091300	432	GO:0006418 GO:0006432 GO:0008033 GO:0009658 GO:0019288 GO:0043039 GO:0048481	chloroplast organization; isopentenyl diphosphate biosynthetic process, mevalonate-independent pathway; ovule development; phenylalanyl-tRNA aminoacylation; tRNA aminoacylation; tRNA aminoacylation for protein translation; tRNA processing	GO:0000049 GO:0000166 GO:0000287 GO:0004812 GO:0004826 GO:0005524	ATP binding; aminoacyl-tRNA ligase activity; magnesium ion binding; nucleotide binding; phenylalanine-tRNA ligase activity; tRNA binding	GO:0005737 GO:0005739 GO:0009507 GO:0009570 GO:0016020	chloroplast; chloroplast stroma; cytoplasm; membrane; mitochondrion	PF01409 PF03147	tRNA synthetases class II core domain (F); Ferredoxin-fold anticodon binding domain	PTHR11538	PHENYLALANYL-TRNA SYNTHETASE	KOG2783	Phenylalanyl-tRNA_synthetase
DT	qPS-DT02	Glyma.02G091400	146	GO:0030001	metal ion transport	GO:0046872	metal ion binding	GO:0005634	nucleus	PF00403	Heavy-metal-associated domain	PTHR22814	COPPER TRANSPORT PROTEIN ATOX1-RELATED	KOG1603	Copper_chaperone
DT	qPS-DT06	Glyma.06G072100	403	GO:0009851 GO:0009911 GO:0010229 GO:0022603 GO:0048825 GO:0048827 GO:0055114 GO:2000024	auxin biosynthetic process; cotyledon development; inflorescence development; oxidation-reduction process; phyllome development; positive regulation of flower development; regulation of anatomical structure morphogenesis; regulation of leaf development	GO:0004497 GO:0004499 GO:0016491 GO:0047434 GO:0050660 GO:0050661	N,N-dimethylaniline monooxygenase activity; NADP binding; flavin adenine dinucleotide binding; indolepyruvate decarboxylase activity; monooxygenase activity; oxidoreductase activity	GO:0000139 GO:0005654 GO:0005783 GO:0005789 GO:0005794 GO:0005829 GO:0009507	Golgi apparatus; Golgi membrane; chloroplast; cytosol; endoplasmic reticulum; endoplasmic reticulum membrane; nucleoplasm	PF00743 PF01494	Flavin-binding monooxygenase-like; FAD binding domain	PTHR23023	DIMETHYLANILINE MONOOXYGENASE	KOG1399	Flavin-containing_monooxygenase
DT	qPS-DT06	Glyma.06G072200	893	GO:0006306 GO:0006342 GO:0006346 GO:0007155 GO:0007267 GO:0009616 GO:0009855 GO:0009886 GO:0009887 GO:0009908 GO:0009909 GO:0010051 GO:0010090 GO:0010267 GO:0016246 GO:0016569 GO:0031047 GO:0035196 GO:0045010 GO:0045892 GO:0048439 GO:0048481 GO:0048507 GO:0048519 GO:0048765 GO:0071555 GO:0080001	DNA methylation; RNA interference; actin nucleation; cell-cell signaling; cell adhesion; cell wall organization; chromatin silencing; covalent chromatin modification; determination of bilateral symmetry; flower development; flower morphogenesis; gene silencing by RNA; meristem development; methylation-dependent chromatin silencing; mucilage extrusion from seed coat; negative regulation of biologi…	GO:0005515 GO:0046982	protein binding; protein heterodimerization activity	GO:0005634 GO:0005737	cytoplasm; nucleus	PF08513 PF00400	LisH; WD domain, G-beta repeat	PTHR22847	WD40 REPEAT PROTEIN	KOG0266	WD40_repeat-containing_protein
DT	qPS-DT06	Glyma.06G072300	140	NA	NA	NA	NA	NA	NA	PF00931	NB-ARC domain	NA	NA	NA	NA
DT	qPS-DT06	Glyma.06G072400	309	GO:0055114	oxidation-reduction process	GO:0016491 GO:0016706	oxidoreductase activity; oxidoreductase activity, acting on paired donors, with incorporation or reduction of molecular oxygen, 2-oxoglutarate as one donor, and incorporation of one atom each of oxygen into both donors	GO:0005737	cytoplasm	PF03171	2OG-Fe(II) oxygenase superfamily	PTHR10209	OXIDOREDUCTASE, 2OG-FE(II) OXYGENASE FAMILY PROTEIN	KOG0143	Iron/ascorbate_family_oxidoreductases
DT	qPS-DT06	Glyma.06G072500	384	GO:0008150	biological process	GO:0003674	molecular function	GO:0005634	nucleus	PF09762	Coiled-coil domain-containing protein (DUF2037)	PTHR16441	FIDIPIDINE	NA	NA
DT	qPS-DT06	Glyma.06G072600	348	GO:0009639 GO:0009686 GO:0009739 GO:0009740 GO:0010114 GO:0055114	gibberellic acid mediated signaling pathway; gibberellin biosynthetic process; oxidation-reduction process; response to gibberellin stimulus; response to red light; response to red or far red light	GO:0005506 GO:0008134 GO:0016491 GO:0016706 GO:0016707	gibberellin 3-beta-dioxygenase activity; iron ion binding; oxidoreductase activity; oxidoreductase activity, acting on paired donors, with incorporation or reduction of molecular oxygen, 2-oxoglutarate as one donor, and incorporation of one atom each of oxygen into both donors; transcription factor binding	GO:0005737	cytoplasm	PF03171	2OG-Fe(II) oxygenase superfamily	PTHR10209	OXIDOREDUCTASE, 2OG-FE(II) OXYGENASE FAMILY PROTEIN	KOG0143	Iron/ascorbate_family_oxidoreductases
DT	qPS-DT06	Glyma.06G072700	414	GO:0008150	biological process	GO:0005515	protein binding	GO:0005634	nucleus	PF06200	tify domain	NA	NA	NA	NA
DT	qPS-DT06	Glyma.06G072800	347	GO:0005975	carbohydrate metabolic process	GO:0003824 GO:0004553 GO:0043169	catalytic activity; cation binding; hydrolase activity, hydrolyzing O-glycosyl compounds	GO:0005576	extracellular region	PF00332	Glycosyl hydrolases family 17	PTHR16631	FAMILY NOT NAMED	NA	NA
DT	qPS-DT06	Glyma.06G072900	470	GO:0000079 GO:0008283 GO:0010090 GO:0010389 GO:0042023 GO:0043161 GO:0043248 GO:0051302 GO:0051510 GO:0051726 GO:0051788 GO:2000123	DNA endoreduplication; cell proliferation; positive regulation of stomatal complex development; proteasomal ubiquitin-dependent protein catabolic process; proteasome assembly; regulation of G2/M transition of mitotic cell cycle; regulation of cell cycle; regulation of cell division; regulation of cyclin-dependent protein serine/threonine kinase activity; regulation of unidimensional cell growth; …	GO:0005515 GO:0016538 GO:0019901	cyclin-dependent protein serine/threonine kinase regulator activity; protein binding; protein kinase binding	GO:0005634	nucleus	PF00134 PF02984	Cyclin, N-terminal domain; Cyclin, C-terminal domain	PTHR10177	CYCLINE	KOG0654	G2/Mitotic-specific_cyclin_A
DT	qPS-DT06	Glyma.06G073000	498	GO:0007165	signal transduction	GO:0008601	protein phosphatase type 2A regulator activity	GO:0000159	protein phosphatase type 2A complex	PF01603	Protein phosphatase 2A regulatory B subunit (B56 family)	PTHR10257	SERINE/THREONINE PROTEIN PHOSPHATASE 2A (PP2A) REGULATORY SUBUNIT B	KOG2085	Serine/threonine_protein_phosphatase_2A,_regulatory_subunit
DT	qPS-DT06	Glyma.06G073100	407	NA	NA	GO:0008270	zinc ion binding	GO:0005634 GO:0005886	nucleus; plasma membrane	PF00097	Zinc finger, C3HC4 type (RING finger)	PTHR14155	RING FINGER DOMAIN-CONTAINING	NA	NA
DT	qPS-DT06	Glyma.06G073200	1144	GO:0006351	transcription, DNA-dependent	NA	NA	GO:0005634	nucleus	PF07500 PF07744	Transcription factor S-II (TFIIS), central domain; SPOC domain	PTHR11477	TRANSCRIPTION ELONGATION FACTOR S-II	KOG1634	Predicted_transcription_factor_DATF1,_contains_PHD_and_TFS2M_domains
DT	qPS-DT06	Glyma.06G073300	327	GO:0006457	protein folding	GO:0031072 GO:0051082	heat shock protein binding; unfolded protein binding	GO:0005737	cytoplasm	PF00226 PF01556	DnaJ domain; DnaJ C terminal domain	PTHR24077	FAMILY NOT NAMED	KOG0714	Molecular_chaperone_(DnaJ_superfamily)
DT	qPS-DT06	Glyma.06G073400	150	GO:0008150	biological process	GO:0005515	protein binding	GO:0005634	nucleus	NA	NA	NA	NA	NA	NA
DT	qPS-DT06	Glyma.06G073500	114	NA	NA	NA	NA	NA	NA	NA	NA	NA	NA	NA	NA
DT	qPS-DT06	Glyma.06G073600	296	GO:0000023 GO:0010027 GO:0015979 GO:0019252 GO:0019288 GO:0045036 GO:0045893	isopentenyl diphosphate biosynthetic process, mevalonate-independent pathway; maltose metabolic process; photosynthesis; positive regulation of transcription, DNA-dependent; protein targeting to chloroplast; starch biosynthetic process; thylakoid membrane organization	GO:0005509	calcium ion binding	GO:0009507 GO:0009535 GO:0009543 GO:0009579 GO:0031977	chloroplast; chloroplast thylakoid lumen; chloroplast thylakoid membrane; thylakoid; thylakoid lumen	PF01789	PsbP	NA	NA	NA	NA
DT	qPS-DT06	Glyma.06G073700	2151	GO:0009630 GO:0009793	embryo development ending in seed dormancy; gravitropism	GO:0003674	molecular function	GO:0009507 GO:0048046	apoplast; chloroplast	PF04357	Family of unknown function (DUF490)	NA	NA	NA	NA
DT	qPS-DT06	Glyma.06G073800	323	GO:0008150	biological process	GO:0003674	molecular function	GO:0005634 GO:0005829	cytosol; nucleus	NA	NA	NA	NA	NA	NA
DT	qPS-DT06	Glyma.06G073900	337	GO:0006886 GO:0006944 GO:0016192	cellular membrane fusion; intracellular protein transport; vesicle-mediated transport	GO:0005484	SNAP receptor activity	GO:0005794 GO:0016020	Golgi apparatus; membrane	PF00804 PF05739	Syntaxin; SNARE domain	PTHR19957	SYNTAXIN	KOG0812	SNARE_protein_SED5/Syntaxin_5
DT	qPS-DT06	Glyma.06G074000	340	GO:0006886 GO:0006944 GO:0016192	cellular membrane fusion; intracellular protein transport; vesicle-mediated transport	GO:0005484	SNAP receptor activity	GO:0005794 GO:0016020	Golgi apparatus; membrane	PF00804 PF05739	Syntaxin; SNARE domain	PTHR19957	SYNTAXIN	KOG0812	SNARE_protein_SED5/Syntaxin_5
DT	qPS-DT06	Glyma.06G074100	463	GO:0015689	molybdate ion transport	GO:0015098 GO:0015116	molybdate ion transmembrane transporter activity; sulfate transmembrane transporter activity	GO:0005739 GO:0005773 GO:0009507	chloroplast; mitochondrion; vacuole	NA	NA	NA	NA	NA	NA
DT	qPS-DT06	Glyma.06G074200	564	GO:0008150	biological process	GO:0008270	zinc ion binding	GO:0005634	nucleus	NA	NA	NA	NA	NA	NA
DT	qPS-DT06	Glyma.06G074300	310	NA	NA	GO:0008270	zinc ion binding	GO:0005634	nucleus	PF00097 PF05495	Zinc finger, C3HC4 type (RING finger); CHY zinc finger	PTHR21319	RING FINGER AND CHY ZINC FINGER DOMAIN-CONTAINING PROTEIN 1	KOG1940	Zn-finger_protein
DT	qPS-DT06	Glyma.06G074400	423	GO:0008150	biological process	GO:0003674	molecular function	GO:0005634	nucleus	PF04570	Protein of unknown function (DUF581)	NA	NA	NA	NA
DT	qPS-DT06	Glyma.06G074500	89	GO:0008150	biological process	GO:0003674	molecular function	GO:0005634 GO:0009507	chloroplast; nucleus	NA	NA	NA	NA	NA	NA
DT	qPS-DT06	Glyma.06G074600	595	GO:0006811 GO:0006813 GO:0009624 GO:0010163 GO:0010167 GO:0015706 GO:0055085	high-affinity potassium ion import; ion transport; nitrate transport; potassium ion transport; response to nematode; response to nitrate; transmembrane transport	GO:0005242 GO:0005515 GO:0030551	cyclic nucleotide binding; inward rectifier potassium channel activity; protein binding	GO:0005783 GO:0005886 GO:0009507 GO:0016020	chloroplast; endoplasmic reticulum; membrane; plasma membrane	PF07885 PF11834 PF00027	Ion channel; Domain of unknown function (DUF3354); Cyclic nucleotide-binding domain	PTHR10217	VOLTAGE AND LIGAND GATED POTASSIUM CHANNEL	KOG0498	K+-channel_ERG_and_related_proteins,_contain_PAS/PAC_sensor_domain
DT	qPS-DT06	Glyma.06G074700	2476	GO:0007623	circadian rhythm	NA	NA	GO:0005634	nucleus	NA	NA	PTHR22835	ZINC FINGER FYVE DOMAIN CONTAINING PROTEIN	KOG1811	Predicted_Zn2+-binding_protein,_contains_FYVE_domain
DT	qPS-DT06	Glyma.06G074800	395	GO:0000911 GO:0006260 GO:0006306 GO:0006346 GO:0008150 GO:0008283 GO:0009909 GO:0031048 GO:0034968 GO:0051567	DNA methylation; DNA replication; biological process; cell proliferation; chromatin silencing by small RNA; cytokinesis by cell plate formation; histone H3-K9 methylation; histone lysine methylation; methylation-dependent chromatin silencing; regulation of flower development	GO:0003674	molecular function	GO:0005634	nucleus	NA	NA	NA	NA	NA	NA
DT	qPS-DT06	Glyma.06G074900	344	GO:0006526 GO:0006561 GO:0008652 GO:0042450	arginine biosynthetic process; arginine biosynthetic process via ornithine; cellular amino acid biosynthetic process; proline biosynthetic process	GO:0003991 GO:0004349 GO:0005515 GO:0034618	acetylglutamate kinase activity; arginine binding; glutamate 5-kinase activity; protein binding	GO:0005737 GO:0009507 GO:0009534	chloroplast; chloroplast thylakoid; cytoplasm	PF00696	Amino acid kinase family	PTHR24802	No Available Panther Description	KOG1154	Gamma-glutamyl_kinase
DT	qPS-DT06	Glyma.06G075000	1924	GO:0007062 GO:0009640 GO:0009793 GO:0009845 GO:0009880 GO:0009908 GO:0009909 GO:0009933 GO:0010072 GO:0010154 GO:0010162 GO:0010182 GO:0010228 GO:0010431 GO:0010564 GO:0016567 GO:0019915 GO:0045595 GO:0048366 GO:0048367 GO:0048825 GO:0048827 GO:0050826 GO:0051301	cell division; cotyledon development; embryo development ending in seed dormancy; embryonic pattern specification; flower development; fruit development; leaf development; lipid storage; meristem structural organization; photomorphogenesis; phyllome development; primary shoot apical meristem specification; protein ubiquitination; regulation of cell cycle process; regulation of cell differentiatio…	GO:0000166 GO:0005515	nucleotide binding; protein binding	GO:0005634 GO:0080008	CUL4-RING ubiquitin ligase complex; nucleus	NA	NA	PTHR13129	VPRBP PROTEIN-RELATED	KOG1832	HIV-1_Vpr-binding_protein
DT	qPS-DT06	Glyma.06G075100	483	GO:0005975	carbohydrate metabolic process	GO:0003824 GO:0004553 GO:0043169	catalytic activity; cation binding; hydrolase activity, hydrolyzing O-glycosyl compounds	GO:0005773 GO:0005886 GO:0009505 GO:0009506 GO:0031225 GO:0046658	anchored to membrane; anchored to plasma membrane; plant-type cell wall; plasma membrane; plasmodesma; vacuole	PF00332 PF07983	Glycosyl hydrolases family 17; X8 domain	PTHR16631	FAMILY NOT NAMED	NA	NA
DT	qPS-DT06	Glyma.06G075200	192	GO:0008150	biological process	GO:0003674	molecular function	GO:0005576 GO:0005886	extracellular region; plasma membrane	PF06749	Protein of unknown function (DUF1218)	NA	NA	NA	NA
DT	qPS-DT06	Glyma.06G075300	644	GO:0006164 GO:0006406 GO:0009560 GO:0009640 GO:0009793 GO:0009845 GO:0009909 GO:0009933 GO:0010074 GO:0010162 GO:0010182 GO:0010220 GO:0010228 GO:0016567 GO:0016570 GO:0019915 GO:0048449 GO:0050826	embryo development ending in seed dormancy; embryo sac egg cell differentiation; floral organ formation; histone modification; lipid storage; mRNA export from nucleus; maintenance of meristem identity; meristem structural organization; photomorphogenesis; positive regulation of vernalization response; protein ubiquitination; purine nucleotide biosynthetic process; regulation of flower development…	GO:0008168 GO:0008276	methyltransferase activity; protein methyltransferase activity	GO:0005737 GO:0005829	cytoplasm; cytosol	PF05185	PRMT5 arginine-N-methyltransferase	PTHR10738	PROTEIN ARGININE N-METHYLTRANSFERASE 5	KOG0822	Protein_kinase_inhibitor
DT	qPS-DT06	Glyma.06G075400	72	NA	NA	NA	NA	NA	NA	NA	NA	NA	NA	NA	NA
DT	qPS-DT06	Glyma.06G075500	1118	GO:0006511 GO:0007062 GO:0009640 GO:0009790 GO:0009793 GO:0009845 GO:0009880 GO:0009909 GO:0009933 GO:0010072 GO:0010162 GO:0010182 GO:0010228 GO:0010431 GO:0010564 GO:0016567 GO:0019915 GO:0045595 GO:0048316 GO:0048366 GO:0048825 GO:0050826 GO:0051301	cell division; cotyledon development; embryo development; embryo development ending in seed dormancy; embryonic pattern specification; leaf development; lipid storage; meristem structural organization; photomorphogenesis; primary shoot apical meristem specification; protein ubiquitination; regulation of cell cycle process; regulation of cell differentiation; regulation of flower development; resp…	GO:0004221 GO:0004843	ubiquitin-specific protease activity; ubiquitin thiolesterase activity	GO:0005634 GO:0005730	nucleolus; nucleus	PF06337 PF00443	DUSP domain; Ubiquitin carboxyl-terminal hydrolase	PTHR24006	FAMILY NOT NAMED	KOG1863	Ubiquitin_carboxyl-terminal_hydrolase
DT	qPS-DT06	Glyma.06G075600	409	GO:0000902 GO:0006487 GO:0008150 GO:0016049 GO:0048193	Golgi vesicle transport; biological process; cell growth; cell morphogenesis; protein N-linked glycosylation	GO:0003674	molecular function	GO:0005634 GO:0005783	endoplasmic reticulum; nucleus	PF10058	Predicted integral membrane metal-binding protein (DUF2296)	PTHR22166	FAMILY NOT NAMED	KOG2846	Predicted_membrane_protein
DT	qPS-DT06	Glyma.06G075700	240	GO:0007389 GO:0008361 GO:0009664 GO:0009832 GO:0009926 GO:0010015 GO:0040007	auxin polar transport; growth; pattern specification process; plant-type cell wall biogenesis; plant-type cell wall organization; regulation of cell size; root morphogenesis	NA	NA	GO:0005886 GO:0009505 GO:0031225 GO:0046658 GO:0048046	anchored to membrane; anchored to plasma membrane; apoplast; plant-type cell wall; plasma membrane	PF02469	Fasciclin domain	NA	NA	NA	NA
DT	qPS-DT06	Glyma.06G075800	302	GO:0006635 GO:0008150 GO:0016558 GO:0048573	biological process; fatty acid beta-oxidation; photoperiodism, flowering; protein import into peroxisome matrix	GO:0003674	molecular function	GO:0005634	nucleus	PF07800	Protein of unknown function (DUF1644)	NA	NA	NA	NA
DT	qPS-DT06	Glyma.06G075900	603	GO:0000956 GO:0048573	nuclear-transcribed mRNA catabolic process; photoperiodism, flowering	NA	NA	GO:0005634 GO:0005768 GO:0005794 GO:0005802 GO:0005886	Golgi apparatus; endosome; nucleus; plasma membrane; trans-Golgi network	NA	NA	NA	NA	NA	NA
DT	qPS-DT06	Glyma.06G076000	410	GO:0000338 GO:0009640 GO:0009733 GO:0010100 GO:0010387 GO:0010388 GO:0010971 GO:0016567 GO:0016571 GO:0016579 GO:0045732 GO:0045893 GO:2000082	cullin deneddylation; histone methylation; negative regulation of photomorphogenesis; photomorphogenesis; positive regulation of G2/M transition of mitotic cell cycle; positive regulation of protein catabolic process; positive regulation of transcription, DNA-dependent; protein deneddylation; protein deubiquitination; protein ubiquitination; regulation of L-ascorbic acid biosynthetic process; res…	GO:0005515	protein binding	GO:0005634 GO:0008180	nucleus; signalosome	PF01398	JAB1/Mov34/MPN/PAD-1 ubiquitin protease	PTHR10410	EUKARYOTIC TRANSLATION INITIATION FACTOR 3 -RELATED	KOG1554	COP9_signalosome,_subunit_CSN5
DT	qPS-DT06	Glyma.06G076100	952	GO:0006200 GO:0006754 GO:0006812 GO:0008152	ATP biosynthetic process; ATP catabolic process; cation transport; metabolic process	GO:0000166 GO:0003824 GO:0005524 GO:0015662 GO:0016887 GO:0046872	ATP binding; ATPase activity; ATPase activity, coupled to transmembrane movement of ions, phosphorylative mechanism; catalytic activity; metal ion binding; nucleotide binding	GO:0005886 GO:0016020 GO:0016021	integral to membrane; membrane; plasma membrane	PF00702 PF00690 PF00122	haloacid dehalogenase-like hydrolase; Cation transporter/ATPase, N-terminus; E1-E2 ATPase	PTHR24093	FAMILY NOT NAMED	KOG0205	Plasma_membrane_H+-transporting_ATPase
DT	qPS-DT06	Glyma.06G076200	110	GO:0000154 GO:0001708 GO:0051301	cell division; cell fate specification; rRNA modification	GO:0000179 GO:0008649	rRNA (adenine-N6,N6-)-dimethyltransferase activity; rRNA methyltransferase activity	GO:0005634 GO:0005730 GO:0005737	cytoplasm; nucleolus; nucleus	NA	NA	NA	NA	NA	NA
DT	qPS-DT06	Glyma.06G076300	74	GO:0006200 GO:0006754 GO:0006812 GO:0008152	ATP biosynthetic process; ATP catabolic process; cation transport; metabolic process	GO:0000166 GO:0003824 GO:0005524 GO:0015662 GO:0016887 GO:0046872	ATP binding; ATPase activity; ATPase activity, coupled to transmembrane movement of ions, phosphorylative mechanism; catalytic activity; metal ion binding; nucleotide binding	GO:0005886 GO:0016020 GO:0016021	integral to membrane; membrane; plasma membrane	NA	NA	PTHR25080	No Available Panther Description	NA	NA
DT	qPS-DT06	Glyma.06G076400	353	GO:0006661 GO:0007059 GO:0051301	cell division; chromosome segregation; phosphatidylinositol biosynthetic process	NA	NA	GO:0000775 GO:0005634	chromosome, centromeric region; nucleus	PF09496	Cenp-O kinetochore centromere component	NA	NA	NA	NA
DT	qPS-DT06	Glyma.06G076500	420	GO:0008150	biological process	GO:0003674	molecular function	GO:0005634	nucleus	NA	NA	NA	NA	NA	NA
DT	qPS-DT06	Glyma.06G076600	542	NA	NA	GO:0008270	zinc ion binding	GO:0005634	nucleus	PF00097	Zinc finger, C3HC4 type (RING finger)	PTHR14155	RING FINGER DOMAIN-CONTAINING	NA	NA
DT	qPS-DT06	Glyma.06G076700	419	NA	NA	NA	NA	NA	NA	NA	NA	NA	NA	NA	NA
DT	qPS-DT06	Glyma.06G076800	117	NA	NA	NA	NA	NA	NA	NA	NA	NA	NA	NA	NA
DT	qPS-DT06	Glyma.06G076900	400	GO:0009585 GO:0009744 GO:0009813 GO:0010017 GO:0010224 GO:0010264	flavonoid biosynthetic process; myo-inositol hexakisphosphate biosynthetic process; red, far-red light phototransduction; red or far-red light signaling pathway; response to UV-B; response to sucrose stimulus	GO:0005515	protein binding	GO:0005737	cytoplasm	NA	NA	PTHR24414	FAMILY NOT NAMED	NA	NA
DT	qPS-DT06	Glyma.06G077000	70	GO:0006612 GO:0006944 GO:0008150 GO:0010286 GO:0010363 GO:0030968 GO:0043069	biological process; cellular membrane fusion; endoplasmic reticulum unfolded protein response; heat acclimation; negative regulation of programmed cell death; protein targeting to membrane; regulation of plant-type hypersensitive response	NA	NA	GO:0005576 GO:0005739	extracellular region; mitochondrion	NA	NA	NA	NA	NA	NA
DT	qPS-DT06	Glyma.06G077100	178	GO:0006470	protein dephosphorylation	GO:0004045 GO:0004725	aminoacyl-tRNA hydrolase activity; protein tyrosine phosphatase activity	NA	NA	PF01981	Peptidyl-tRNA hydrolase PTH2	PTHR11717	LOW MOLECULAR WEIGHT PROTEIN TYROSINE PHOSPHATASE	KOG3305	Uncharacterized_conserved_protein
DT	qPS-DT06	Glyma.06G077200	253	GO:0008150	biological process	GO:0003674	molecular function	GO:0005634	nucleus	NA	NA	NA	NA	NA	NA
DT	qPS-DT06	Glyma.06G077300	693	GO:0006874 GO:0009827 GO:0009860 GO:0048610 GO:0048868	cellular calcium ion homeostasis; cellular process involved in reproduction; plant-type cell wall modification; pollen tube development; pollen tube growth	GO:0005216 GO:0005516 GO:0030551	calmodulin binding; cyclic nucleotide binding; ion channel activity	GO:0005886 GO:0016324	apical plasma membrane; plasma membrane	PF00520 PF00027	Ion transport protein; Cyclic nucleotide-binding domain	PTHR10217	VOLTAGE AND LIGAND GATED POTASSIUM CHANNEL	KOG0498	K+-channel_ERG_and_related_proteins,_contain_PAS/PAC_sensor_domain
DT	qPS-DT06	Glyma.06G077400	301	GO:0002679 GO:0006355 GO:0010200 GO:0035556 GO:0042742	defense response to bacterium; intracellular signal transduction; regulation of transcription, DNA-dependent; respiratory burst involved in defense response; response to chitin	GO:0003700 GO:0005516 GO:0043565	calmodulin binding; sequence-specific DNA binding; sequence-specific DNA binding transcription factor activity	GO:0005634	nucleus	PF03106 PF10533	WRKY DNA -binding domain; Plant zinc cluster domain	NA	NA	NA	NA
DT	qPS-DT06	Glyma.06G077500	35	NA	NA	NA	NA	NA	NA	NA	NA	NA	NA	NA	NA
DT	qPS-DT06	Glyma.06G077600	727	GO:0006811 GO:0006813 GO:0009744 GO:0009749 GO:0009750 GO:0055085	ion transport; potassium ion transport; response to fructose stimulus; response to glucose stimulus; response to sucrose stimulus; transmembrane transport	GO:0005216 GO:0005249 GO:0005516 GO:0030551	calmodulin binding; cyclic nucleotide binding; ion channel activity; voltage-gated potassium channel activity	GO:0005886 GO:0016020	membrane; plasma membrane	PF00520 PF00027	Ion transport protein; Cyclic nucleotide-binding domain	PTHR10217	VOLTAGE AND LIGAND GATED POTASSIUM CHANNEL	KOG0498	K+-channel_ERG_and_related_proteins,_contain_PAS/PAC_sensor_domain
DT	qPS-DT06	Glyma.06G077700	694	GO:0042546	cell wall biogenesis	GO:0016757 GO:0016759	cellulose synthase activity; transferase activity, transferring glycosyl groups	GO:0005634 GO:0005794	Golgi apparatus; nucleus	PF00535	Glycosyl transferase family 2	PTHR10587	GLYCOSYL TRANSFERASE-RELATED	NA	NA
DT	qPS-DT06	Glyma.06G077800	324	GO:0015785 GO:0015786 GO:0048527 GO:0080147	UDP-galactose transport; UDP-glucose transport; lateral root development; root hair cell development	GO:0005459 GO:0005460	UDP-galactose transmembrane transporter activity; UDP-glucose transmembrane transporter activity	GO:0005794 GO:0005886 GO:0016020	Golgi apparatus; membrane; plasma membrane	PF08449	UAA transporter family	PTHR11132	SOLUTE CARRIER FAMILY 35	KOG1444	Nucleotide-sugar_transporter_VRG4/SQV-7
DT	qPS-DT06	Glyma.06G077900	436	NA	NA	GO:0000166 GO:0003676 GO:0003730	mRNA 3'-UTR binding; nucleic acid binding; nucleotide binding	NA	NA	PF00076	RNA recognition motif. (a.k.a. RRM, RBD, or RNP domain)	PTHR24012	FAMILY NOT NAMED	KOG0148	Apoptosis-promoting_RNA-binding_protein_TIA-1/TIAR_(RRM_superfamily)
DT	qPS-DT06	Glyma.06G078000	785	GO:0002238 GO:0006468	protein phosphorylation; response to molecule of fungal origin	GO:0004672 GO:0004674 GO:0005524 GO:0016301 GO:0016772	ATP binding; kinase activity; protein kinase activity; protein serine/threonine kinase activity; transferase activity, transferring phosphorus-containing groups	GO:0005886	plasma membrane	PF00069 PF00582	Protein kinase domain; Universal stress protein family	PTHR24420	LEUCINE-RICH REPEAT RECEPTOR-LIKE PROTEIN KINASE	KOG1187	Serine/threonine_protein_kinase
DT	qPS-DT06	Glyma.06G078100	390	GO:0016036 GO:0019375 GO:0045892 GO:0055114	cellular response to phosphate starvation; galactolipid biosynthetic process; negative regulation of transcription, DNA-dependent; oxidation-reduction process	GO:0016209 GO:0016491 GO:0047134	antioxidant activity; oxidoreductase activity; protein-disulfide reductase activity	GO:0005634	nucleus	PF07649 PF00578	C1-like domain; AhpC/TSA family	PTHR13871	THIOREDOXIN	KOG2501	Thioredoxin,_nucleoredoxin_and_related_proteins
DT	qPS-DT06	Glyma.06G078200	276	GO:0008150	biological process	GO:0003674	molecular function	GO:0005634	nucleus	PF09468	Ydr279p protein family (RNase H2 complex component)	PTHR13383	FAMILY NOT NAMED	KOG4705	Uncharacterized_conserved_protein
DT	qPS-DT06	Glyma.06G078300	438	GO:0008150	biological process	GO:0003674	molecular function	GO:0005739 GO:0005773	mitochondrion; vacuole	PF12056	Protein of unknown function (DUF3537)	NA	NA	NA	NA
DT	qPS-DT06	Glyma.06G078400	225	GO:0008150	biological process	GO:0003674	molecular function	GO:0005737	cytoplasm	PF04752	ChaC-like protein	PTHR12192	CATION TRANSPORT PROTEIN CHAC-RELATED	KOG3182	Predicted_cation_transporter
DT	qPS-DT06	Glyma.06G078500	234	GO:0006096 GO:0006511 GO:0006635 GO:0006833 GO:0006972 GO:0007030 GO:0009266 GO:0009407 GO:0009651 GO:0010043 GO:0010363 GO:0043161 GO:0043248 GO:0046686 GO:0051603 GO:0051788 GO:0080129	Golgi organization; fatty acid beta-oxidation; glycolysis; hyperosmotic response; proteasomal ubiquitin-dependent protein catabolic process; proteasome assembly; proteasome core complex assembly; proteolysis involved in cellular protein catabolic process; regulation of plant-type hypersensitive response; response to cadmium ion; response to misfolded protein; response to salt stress; response to …	GO:0004175 GO:0004298 GO:0008233	endopeptidase activity; peptidase activity; threonine-type endopeptidase activity	GO:0000502 GO:0005737 GO:0005773 GO:0005774 GO:0005829 GO:0005839	cytoplasm; cytosol; proteasome complex; proteasome core complex; vacuolar membrane; vacuole	PF00227	Proteasome subunit	PTHR11599	PROTEASOME SUBUNIT ALPHA/BETA	KOG0174	20S_proteasome,_regulatory_subunit_beta_type_PSMB6/PSMB9/PRE3
DT	qPS-DT06	Glyma.06G078600	176	GO:0008150	biological process	GO:0003674	molecular function	GO:0005634	nucleus	PF06094	AIG2-like family	NA	NA	NA	NA
DT	qPS-DT06	Glyma.06G078700	213	GO:0010162 GO:0019915	lipid storage; seed dormancy process	GO:0003674	molecular function	GO:0012511 GO:0016020 GO:0016021	integral to membrane; membrane; monolayer-surrounded lipid storage body	PF01277	Oleosin	NA	NA	NA	NA
DT	qPS-DT06	Glyma.06G078800	61	NA	NA	NA	NA	NA	NA	NA	NA	NA	NA	NA	NA
DT	qPS-DT06	Glyma.06G078900	172	NA	NA	NA	NA	NA	NA	NA	NA	NA	NA	NA	NA
DT	qPS-DT06	Glyma.06G079000	123	GO:0008150	biological process	GO:0003674	molecular function	NA	NA	NA	NA	NA	NA	NA	NA
DT	qPS-DT06	Glyma.06G079100	73	NA	NA	NA	NA	NA	NA	NA	NA	NA	NA	NA	NA
DT	qPS-DT06	Glyma.06G079200	172	GO:0009733	response to auxin stimulus	GO:0005516	calmodulin binding	GO:0005634	nucleus	PF02519	Auxin responsive protein	NA	NA	NA	NA
DT	qPS-DT06	Glyma.06G079300	96	NA	NA	NA	NA	NA	NA	NA	NA	NA	NA	NA	NA
DT	qPS-DT06	Glyma.06G079400	91	NA	NA	NA	NA	NA	NA	NA	NA	NA	NA	NA	NA
DT	qPS-DT06	Glyma.06G079500	235	GO:0008150	biological process	GO:0003674	molecular function	GO:0005739	mitochondrion	PF04654	Protein of unknown function, DUF599	NA	NA	NA	NA
DT	qPS-DT06	Glyma.06G079600	423	GO:0006457 GO:0006511 GO:0009408 GO:0009644 GO:0030163 GO:0034976 GO:0042023 GO:0042542 GO:0043161 GO:0043248 GO:0046686 GO:0051510 GO:0051604 GO:0051788 GO:0080129	DNA endoreduplication; proteasomal ubiquitin-dependent protein catabolic process; proteasome assembly; proteasome core complex assembly; protein catabolic process; protein folding; protein maturation; regulation of unidimensional cell growth; response to cadmium ion; response to endoplasmic reticulum stress; response to heat; response to high light intensity; response to hydrogen peroxide; respon…	NA	NA	GO:0000502 GO:0005634 GO:0005829 GO:0008541 GO:0009506 GO:0009507	chloroplast; cytosol; nucleus; plasmodesma; proteasome complex; proteasome regulatory particle, lid subcomplex	PF01399	PCI domain	PTHR10678	26S PROTEASOME NON-ATPASE REGULATORY SUBUNIT 11/COP9 SIGNALOSOME COMPLEX SUBUNIT 2	KOG1463	26S_proteasome_regulatory_complex,_subunit_RPN6/PSMD11
DT	qPS-DT06	Glyma.06G079700	76	NA	NA	NA	NA	NA	NA	NA	NA	NA	NA	NA	NA
DT	qPS-DT06	Glyma.06G079800	289	GO:0006355 GO:0071333	cellular response to glucose stimulus; regulation of transcription, DNA-dependent	GO:0003677 GO:0003700 GO:0005515 GO:0042803 GO:0043565 GO:0046982 GO:0046983	DNA binding; protein binding; protein dimerization activity; protein heterodimerization activity; protein homodimerization activity; sequence-specific DNA binding; sequence-specific DNA binding transcription factor activity	GO:0005634	nucleus	PF12498 PF00170	Basic leucine-zipper C terminal; bZIP transcription factor	PTHR22952	CAMP-RESPONSE ELEMENT BINDING PROTEIN-RELATED	NA	NA
DT	qPS-DT06	Glyma.06G079900	179	GO:0010091	trichome branching	GO:0005509 GO:0005515	calcium ion binding; protein binding	NA	NA	PF00036	EF hand	PTHR10891	EF-HAND CALCIUM-BINDING DOMAIN CONTAINING PROTEIN	NA	NA
DT	qPS-DT06	Glyma.06G080000	67	NA	NA	NA	NA	NA	NA	NA	NA	NA	NA	NA	NA
DT	qPS-DT06	Glyma.06G080100	447	GO:0006007 GO:0042732	D-xylose metabolic process; glucose catabolic process	NA	NA	GO:0005774 GO:0005783 GO:0005794	Golgi apparatus; endoplasmic reticulum; vacuolar membrane	NA	NA	NA	NA	KOG1003	Actin_filament-coating_protein_tropomyosin
DT	qPS-DT06	Glyma.06G080200	356	GO:0006355 GO:0007275	multicellular organismal development; regulation of transcription, DNA-dependent	GO:0003677 GO:0003700	DNA binding; sequence-specific DNA binding transcription factor activity	GO:0005634	nucleus	PF02365	No apical meristem (NAM) protein	NA	NA	NA	NA
DT	qPS-DT11	Glyma.11G193800	489	GO:0006508	proteolysis	GO:0004185	serine-type carboxypeptidase activity	GO:0005576	extracellular region	PF00450	Serine carboxypeptidase	PTHR11802	SERINE PROTEASE FAMILY S10 SERINE CARBOXYPEPTIDASE	KOG1282	Serine_carboxypeptidases_(lysosomal_cathepsin_A)
DT	qPS-DT11	Glyma.11G193900	478	GO:0006508	proteolysis	GO:0004185	serine-type carboxypeptidase activity	GO:0005576 GO:0005773 GO:0005829	cytosol; extracellular region; vacuole	PF00450	Serine carboxypeptidase	PTHR11802	SERINE PROTEASE FAMILY S10 SERINE CARBOXYPEPTIDASE	KOG1282	Serine_carboxypeptidases_(lysosomal_cathepsin_A)
DT	qPS-DT11	Glyma.11G194000	305	GO:0008150	biological process	GO:0003674	molecular function	GO:0005634	nucleus	PF10294	Putative methyltransferase	PTHR14614	HEPATOCELLULAR CARCINOMA-ASSOCIATED ANTIGEN	KOG3201	Uncharacterized_conserved_protein
DT	qPS-DT11	Glyma.11G194100	330	GO:0006355	regulation of transcription, DNA-dependent	GO:0003677 GO:0003700	DNA binding; sequence-specific DNA binding transcription factor activity	GO:0005634	nucleus	PF00249	Myb-like DNA-binding domain	PTHR10641	MYB-LIKE DNA-BINDING PROTEIN MYB	KOG0048	Transcription_factor,_Myb_superfamily
DT	qPS-DT11	Glyma.11G194200	249	GO:0005975 GO:0006094 GO:0006096 GO:0009651 GO:0046686	carbohydrate metabolic process; gluconeogenesis; glycolysis; response to cadmium ion; response to salt stress	GO:0004462 GO:0005516 GO:0046872	calmodulin binding; lactoylglutathione lyase activity; metal ion binding	GO:0005829 GO:0009507	chloroplast; cytosol	PF00903	Glyoxalase/Bleomycin resistance protein/Dioxygenase superfamily	PTHR10374	LACTOYLGLUTATHIONE LYASE (GLYOXALASE I)	KOG2944	Glyoxalase
DT	qPS-DT11	Glyma.11G194300	234	GO:0005975 GO:0006094 GO:0006096 GO:0009651 GO:0046686	carbohydrate metabolic process; gluconeogenesis; glycolysis; response to cadmium ion; response to salt stress	GO:0004462 GO:0005516 GO:0046872	calmodulin binding; lactoylglutathione lyase activity; metal ion binding	GO:0005829 GO:0009507	chloroplast; cytosol	PF00903	Glyoxalase/Bleomycin resistance protein/Dioxygenase superfamily	PTHR10374	LACTOYLGLUTATHIONE LYASE (GLYOXALASE I)	KOG2944	Glyoxalase
DT	qPS-DT11	Glyma.11G194400	65	NA	NA	GO:0004721 GO:0004722 GO:0005506 GO:0016787 GO:0030145	hydrolase activity; iron ion binding; manganese ion binding; phosphoprotein phosphatase activity; protein serine/threonine phosphatase activity	GO:0005634 GO:0005829 GO:0005886	cytosol; nucleus; plasma membrane	NA	NA	PTHR11668	SERINE/THREONINE PROTEIN PHOSPHATASE	NA	NA
DT	qPS-DT11	Glyma.11G194500	559	GO:0008152 GO:0009695	jasmonic acid biosynthetic process; metabolic process	GO:0003824 GO:0004321 GO:0016207	4-coumarate-CoA ligase activity; catalytic activity; fatty-acyl-CoA synthase activity	GO:0005777	peroxisome	PF00501	AMP-binding enzyme	PTHR24096	FAMILY NOT NAMED	KOG1176	Acyl-CoA_synthetase
DT	qPS-DT11	Glyma.11G194600	323	GO:0030001	metal ion transport	GO:0046872	metal ion binding	GO:0005886	plasma membrane	PF00403	Heavy-metal-associated domain	PTHR22814	COPPER TRANSPORT PROTEIN ATOX1-RELATED	KOG1603	Copper_chaperone
DT	qPS-DT11	Glyma.11G194700	596	GO:0006007 GO:0019243	glucose catabolic process; methylglyoxal catabolic process to D-lactate	GO:0000166 GO:0005215 GO:0005524 GO:0016887 GO:0017111	ATP binding; ATPase activity; nucleoside-triphosphatase activity; nucleotide binding; transporter activity	GO:0005886	plasma membrane	PF00005	ABC transporter	PTHR19211	ATP-BINDING TRANSPORT PROTEIN-RELATED	KOG0927	Predicted_transporter_(ABC_superfamily)
DT	qPS-DT11	Glyma.11G194800	137	GO:0009733	response to auxin stimulus	GO:0003674	molecular function	GO:0005575	cellular component	PF02519	Auxin responsive protein	NA	NA	NA	NA
DT	qPS-DT11	Glyma.11G194900	807	NA	NA	GO:0000166 GO:0005515 GO:0005524 GO:0016787 GO:0016887 GO:0017111	ATP binding; ATPase activity; hydrolase activity; nucleoside-triphosphatase activity; nucleotide binding; protein binding	GO:0005618 GO:0005634 GO:0005794 GO:0005829	Golgi apparatus; cell wall; cytosol; nucleus	PF02933 PF02359 PF00004	Cell division protein 48 (CDC48), domain 2; Cell division protein 48 (CDC48), N-terminal domain; ATPase family associated with various cellular activities (AAA)	PTHR23077	AAA-FAMILY ATPASE	KOG0730	AAA+-type_ATPase
DT	qPS-DT11	Glyma.11G195000	104	NA	NA	NA	NA	NA	NA	NA	NA	NA	NA	NA	NA
DT	qPS-DT11	Glyma.11G195100	175	GO:0000023 GO:0008150 GO:0010027 GO:0019252	biological process; maltose metabolic process; starch biosynthetic process; thylakoid membrane organization	GO:0003674	molecular function	GO:0009507	chloroplast	NA	NA	NA	NA	NA	NA
DT	qPS-DT11	Glyma.11G195200	531	GO:0015706 GO:0071249	cellular response to nitrate; nitrate transport	GO:0015112	nitrate transmembrane transporter activity	GO:0005886	plasma membrane	PF07690	Major Facilitator Superfamily	PTHR24003	MAJOR FACILITATOR SUPERFAMILY DOMAIN-CONTAINING PROTEIN-RELATED	KOG2533	Permease_of_the_major_facilitator_superfamily
DT	qPS-DT11	Glyma.11G195300	118	GO:0008150	biological process	GO:0005515	protein binding	GO:0005634	nucleus	PF04739	5'-AMP-activated protein kinase beta subunit, interation domain	PTHR10343	5'-AMP-ACTIVATED PROTEIN KINASE , BETA SUBUNIT	NA	NA
DT	qPS-DT11	Glyma.11G195400	56	NA	NA	NA	NA	NA	NA	NA	NA	NA	NA	NA	NA
DT	qPS-DT11	Glyma.11G195500	89	NA	NA	NA	NA	NA	NA	NA	NA	NA	NA	NA	NA
DT	qPS-DT11	Glyma.11G195600	77	NA	NA	NA	NA	NA	NA	NA	NA	NA	NA	NA	NA
DT	qPS-DT11	Glyma.11G195700	90	NA	NA	NA	NA	NA	NA	NA	NA	NA	NA	NA	NA
DT	qPS-DT11	Glyma.11G195800	705	GO:0010264	myo-inositol hexakisphosphate biosynthetic process	GO:0003674	molecular function	GO:0005634	nucleus	NA	NA	NA	NA	NA	NA
DT	qPS-DT11	Glyma.11G195900	594	GO:0006457 GO:0009658 GO:0009790 GO:0009793 GO:0016226 GO:0042026 GO:0044267 GO:0048481	cellular protein metabolic process; chloroplast organization; embryo development; embryo development ending in seed dormancy; iron-sulfur cluster assembly; ovule development; protein folding; protein refolding	GO:0005524	ATP binding	GO:0005737 GO:0005739 GO:0009507 GO:0009570 GO:0009579 GO:0009941 GO:0016020 GO:0022626 GO:0048046	apoplast; chloroplast; chloroplast envelope; chloroplast stroma; cytoplasm; cytosolic ribosome; membrane; mitochondrion; thylakoid	PF00118	TCP-1/cpn60 chaperonin family	PTHR11353	CHAPERONIN	KOG0356	Mitochondrial_chaperonin,_Cpn60/Hsp60p
DT	qPS-DT11	Glyma.11G196000	157	GO:0000165 GO:0006355 GO:0006612 GO:0009617 GO:0009862 GO:0009867 GO:0009965 GO:0010310 GO:0010363 GO:0030154 GO:0031348 GO:0035304 GO:0042752 GO:0043433 GO:0045893	MAPK cascade; cell differentiation; jasmonic acid mediated signaling pathway; leaf morphogenesis; negative regulation of defense response; negative regulation of sequence-specific DNA binding transcription factor activity; positive regulation of transcription, DNA-dependent; protein targeting to membrane; regulation of circadian rhythm; regulation of hydrogen peroxide metabolic process; regulatio…	GO:0003700 GO:0005515	protein binding; sequence-specific DNA binding transcription factor activity	GO:0005634	nucleus	PF03634	TCP family transcription factor	PTHR11584	SERINE/THREONINE PROTEIN KINASE	NA	NA
DT	qPS-DT11	Glyma.11G196100	1099	NA	NA	GO:0000166 GO:0005524 GO:0016887 GO:0017111 GO:0042626	ATP binding; ATPase activity; ATPase activity, coupled to transmembrane movement of substances; nucleoside-triphosphatase activity; nucleotide binding	NA	NA	PF00005	ABC transporter	PTHR19241	ATP-BINDING CASSETTE TRANSPORTER	KOG0061	Transporter,_ABC_superfamily_(Breast_cancer_resistance_protein)
DT	qPS-DT11	Glyma.11G196200	708	GO:0008150 GO:0009832 GO:0010089 GO:0010413 GO:0044036 GO:0045492	biological process; cell wall macromolecule metabolic process; glucuronoxylan metabolic process; plant-type cell wall biogenesis; xylan biosynthetic process; xylem development	GO:0003674	molecular function	GO:0009507	chloroplast	PF04784	Protein of unknown function, DUF547	PTHR23054	UNCHARACTERIZED	NA	NA
DT	qPS-DT11	Glyma.11G196300	769	GO:0006355 GO:0007389 GO:0009855 GO:0009944 GO:0010014 GO:0010051 GO:0010076 GO:0010077 GO:0010223 GO:0010228 GO:0010229 GO:0048645 GO:0080006	determination of bilateral symmetry; inflorescence development; internode patterning; maintenance of floral meristem identity; maintenance of inflorescence meristem identity; meristem initiation; organ formation; pattern specification process; polarity specification of adaxial/abaxial axis; regulation of transcription, DNA-dependent; secondary shoot formation; vegetative to reproductive phase tra…	GO:0003677 GO:0003700 GO:0043565	DNA binding; sequence-specific DNA binding; sequence-specific DNA binding transcription factor activity	GO:0005634	nucleus	PF07526 PF00046	Associated with HOX; Homeobox domain	PTHR11850	HOMEOBOX PROTEIN TRANSCRIPTION FACTORS	KOG0773	Transcription_factor_MEIS1_and_related_HOX_domain_proteins
DT	qPS-DT11	Glyma.11G196400	84	NA	NA	NA	NA	NA	NA	NA	NA	NA	NA	NA	NA
DT	qPS-DT11	Glyma.11G196500	89	NA	NA	NA	NA	NA	NA	NA	NA	NA	NA	NA	NA
DT	qPS-DT11	Glyma.11G196600	277	GO:0006730	one-carbon metabolic process	GO:0004089 GO:0008270	carbonate dehydratase activity; zinc ion binding	GO:0009507	chloroplast	PF00194	Eukaryotic-type carbonic anhydrase	PTHR18952	CARBONIC ANHYDRASE	KOG0382	Carbonic_anhydrase
DT	qPS-DT11	Glyma.11G196700	280	GO:0006730	one-carbon metabolic process	GO:0004089 GO:0008270	carbonate dehydratase activity; zinc ion binding	GO:0009507	chloroplast	PF00194	Eukaryotic-type carbonic anhydrase	PTHR18952	CARBONIC ANHYDRASE	KOG0382	Carbonic_anhydrase
DT	qPS-DT11	Glyma.11G196800	622	GO:0045087 GO:0071219 GO:0071323	cellular response to chitin; cellular response to molecule of bacterial origin; innate immune response	GO:0008061 GO:0016301	chitin binding; kinase activity	GO:0005886 GO:0009507	chloroplast; plasma membrane	PF07714	Protein tyrosine kinase	PTHR24420	LEUCINE-RICH REPEAT RECEPTOR-LIKE PROTEIN KINASE	KOG1187	Serine/threonine_protein_kinase
DT	qPS-DT11	Glyma.11G196900	2010	GO:0006342 GO:0006344	chromatin silencing; maintenance of chromatin silencing	GO:0042803	protein homodimerization activity	GO:0005634	nucleus	NA	NA	NA	NA	NA	NA
DT	qPS-DT11	Glyma.11G197000	111	NA	NA	NA	NA	NA	NA	NA	NA	NA	NA	NA	NA
DT	qPS-DT11	Glyma.11G197100	205	GO:0000041 GO:0006979 GO:0055114	oxidation-reduction process; response to oxidative stress; transition metal ion transport	GO:0004601 GO:0020037	heme binding; peroxidase activity	GO:0005576	extracellular region	PF00141	Peroxidase	NA	NA	NA	NA
DT	qPS-DT11	Glyma.11G197200	89	GO:0006084 GO:0016126 GO:0016132 GO:0045337	acetyl-CoA metabolic process; brassinosteroid biosynthetic process; farnesyl diphosphate biosynthetic process; sterol biosynthetic process	GO:0004161 GO:0004337	dimethylallyltranstransferase activity; geranyltranstransferase activity	GO:0005737 GO:0005829	cytoplasm; cytosol	PF00348	Polyprenyl synthetase	PTHR11525	FARNESYL-PYROPHOSPHATE SYNTHETASE	NA	NA
DT	qPS-DT11	Glyma.11G197300	538	GO:0002229 GO:0006569 GO:0006952 GO:0009414 GO:0009617 GO:0009625 GO:0009682 GO:0009684 GO:0010120 GO:0019344 GO:0019761 GO:0042742 GO:0052544	camalexin biosynthetic process; cysteine biosynthetic process; defense response; defense response by callose deposition in cell wall; defense response to bacterium; defense response to oomycetes; glucosinolate biosynthetic process; indoleacetic acid biosynthetic process; induced systemic resistance; response to bacterium; response to insect; response to water deprivation; tryptophan catabolic pro…	GO:0005506 GO:0009055 GO:0016705 GO:0019825 GO:0020037	electron carrier activity; heme binding; iron ion binding; oxidoreductase activity, acting on paired donors, with incorporation or reduction of molecular oxygen; oxygen binding	GO:0009507	chloroplast	PF00067	Cytochrome P450	PTHR24298	FAMILY NOT NAMED	KOG0156	Cytochrome_P450_CYP2_subfamily
DT	qPS-DT11	Glyma.11G197400	530	GO:0006569 GO:0009684 GO:0019761 GO:0055114	glucosinolate biosynthetic process; indoleacetic acid biosynthetic process; oxidation-reduction process; tryptophan catabolic process	GO:0005506 GO:0009055 GO:0016705 GO:0016709 GO:0019825 GO:0020037	electron carrier activity; heme binding; iron ion binding; oxidoreductase activity, acting on paired donors, with incorporation or reduction of molecular oxygen; oxidoreductase activity, acting on paired donors, with incorporation or reduction of molecular oxygen, NAD(P)H as one donor, and incorporation of one atom of oxygen; oxygen binding	NA	NA	PF00067	Cytochrome P450	PTHR24298	FAMILY NOT NAMED	KOG0156	Cytochrome_P450_CYP2_subfamily
DT	qPS-DT11	Glyma.11G197500	188	GO:0006952 GO:0009555 GO:0009611 GO:0009617 GO:0009620 GO:0009695 GO:0009753 GO:0009873 GO:0009901 GO:0010193 GO:0010200 GO:0034440 GO:0040007 GO:0048653 GO:0052542 GO:0080086	anther dehiscence; anther development; defense response; defense response by callose deposition; ethylene mediated signaling pathway; growth; jasmonic acid biosynthetic process; lipid oxidation; pollen development; response to bacterium; response to chitin; response to fungus; response to jasmonic acid stimulus; response to ozone; response to wounding; stamen filament development	GO:0016165	lipoxygenase activity	GO:0009507	chloroplast	PF00305	Lipoxygenase	PTHR11771	LIPOXYGENASE	NA	NA
DT	qPS-DT11	Glyma.11G197600	143	NA	NA	NA	NA	NA	NA	NA	NA	NA	NA	NA	NA
DT	qPS-DT11	Glyma.11G197700	134	GO:0006629	lipid metabolic process	GO:0004091 GO:0016787 GO:0016788	carboxylesterase activity; hydrolase activity; hydrolase activity, acting on ester bonds	GO:0005576 GO:0048046	apoplast; extracellular region	PF00657	GDSL-like Lipase/Acylhydrolase	PTHR14209	ISOAMYL ACETATE-HYDROLYZING ESTERASE 1	NA	NA
DT	qPS-DT11	Glyma.11G197800	261	GO:0000096 GO:0002229 GO:0006546 GO:0006569 GO:0006636 GO:0006733 GO:0006766 GO:0006952 GO:0008652 GO:0009072 GO:0009106 GO:0009108 GO:0009117 GO:0009611 GO:0009617 GO:0009625 GO:0009682 GO:0009684 GO:0009695 GO:0010112 GO:0010120 GO:0019288 GO:0019344 GO:0019748 GO:0019761 GO:0042742 GO:0044272 GO:0052544	aromatic amino acid family metabolic process; camalexin biosynthetic process; cellular amino acid biosynthetic process; coenzyme biosynthetic process; cysteine biosynthetic process; defense response; defense response by callose deposition in cell wall; defense response to bacterium; defense response to oomycetes; glucosinolate biosynthetic process; glycine catabolic process; indoleacetic acid bio…	GO:0005506 GO:0009055 GO:0016705 GO:0019825 GO:0020037	electron carrier activity; heme binding; iron ion binding; oxidoreductase activity, acting on paired donors, with incorporation or reduction of molecular oxygen; oxygen binding	GO:0009507	chloroplast	PF00067	Cytochrome P450	PTHR24298	FAMILY NOT NAMED	NA	NA
DT	qPS-DT11	Glyma.11G197900	912	GO:0006355 GO:0009737 GO:0009744 GO:0010030 GO:0045892 GO:2000034	negative regulation of transcription, DNA-dependent; positive regulation of seed germination; regulation of seed maturation; regulation of transcription, DNA-dependent; response to abscisic acid stimulus; response to sucrose stimulus	GO:0003677 GO:0003700 GO:0005515 GO:0008270	DNA binding; protein binding; sequence-specific DNA binding transcription factor activity; zinc ion binding	GO:0005634 GO:0005739	mitochondrion; nucleus	PF02362 PF07496	B3 DNA binding domain; CW-type Zinc Finger	PTHR23336	ZINC FINGER CW-TYPE COILED-COIL DOMAIN PROTEIN 3.	NA	NA
DT	qPS-DT11	Glyma.11G198000	187	NA	NA	NA	NA	NA	NA	NA	NA	NA	NA	NA	NA
DT	qPS-DT11	Glyma.11G198100	109	NA	NA	NA	NA	NA	NA	NA	NA	NA	NA	NA	NA
DT	qPS-DT11	Glyma.11G198200	86	NA	NA	NA	NA	NA	NA	NA	NA	NA	NA	NA	NA
DT	qPS-DT11	Glyma.11G198300	524	GO:0010030 GO:0010167 GO:0010214 GO:0015706 GO:0033611 GO:0046482 GO:0046686 GO:0050832	defense response to fungus; nitrate transport; oxalate catabolic process; para-aminobenzoic acid metabolic process; positive regulation of seed germination; response to cadmium ion; response to nitrate; seed coat development	GO:0016208 GO:0050203	AMP binding; oxalate-CoA ligase activity	GO:0005737 GO:0005739 GO:0009506 GO:0009507 GO:0009570 GO:0048046	apoplast; chloroplast; chloroplast stroma; cytoplasm; mitochondrion; plasmodesma	PF00501	AMP-binding enzyme	PTHR24095	FAMILY NOT NAMED	KOG1176	Acyl-CoA_synthetase
DT	qPS-DT11	Glyma.11G198400	1015	GO:0008150	biological process	GO:0003674	molecular function	GO:0005634	nucleus	PF05970	PIF1-like helicase	PTHR10492	UNCHARACTERIZED	NA	NA
DT	qPS-DT11	Glyma.11G198500	222	GO:0006094 GO:0006096 GO:0006635 GO:0006979 GO:0009407 GO:0009651 GO:0010583 GO:0016036 GO:0019375 GO:0042631 GO:0043161 GO:0046686 GO:0051788 GO:0080129	cellular response to phosphate starvation; cellular response to water deprivation; fatty acid beta-oxidation; galactolipid biosynthetic process; gluconeogenesis; glycolysis; proteasomal ubiquitin-dependent protein catabolic process; proteasome core complex assembly; response to cadmium ion; response to cyclopentenone; response to misfolded protein; response to oxidative stress; response to salt s…	GO:0004364 GO:0043295	glutathione binding; glutathione transferase activity	GO:0005737 GO:0005774 GO:0005829 GO:0005886 GO:0009507 GO:0009570	chloroplast; chloroplast stroma; cytoplasm; cytosol; plasma membrane; vacuolar membrane	PF02798 PF00043	Glutathione S-transferase, N-terminal domain; Glutathione S-transferase, C-terminal domain	PTHR11260	GLUTATHIONE S-TRANSFERASE, GST, SUPERFAMILY, GST DOMAIN CONTAINING	KOG0406	Glutathione_S-transferase
DT	qPS-DT11	Glyma.11G198600	73	NA	NA	NA	NA	NA	NA	NA	NA	NA	NA	NA	NA
DT	qPS-DT11	Glyma.11G198700	77	NA	NA	NA	NA	NA	NA	NA	NA	NA	NA	NA	NA
DT	qPS-DT11	Glyma.11G198800	106	NA	NA	NA	NA	NA	NA	PF02362	B3 DNA binding domain	NA	NA	NA	NA
DT	qPS-DT11	Glyma.11G198900	87	NA	NA	NA	NA	NA	NA	NA	NA	NA	NA	NA	NA
DT	qPS-DT11	Glyma.11G199000	445	GO:0008150	biological process	GO:0003674	molecular function	GO:0005634	nucleus	PF05970	PIF1-like helicase	PTHR10492	UNCHARACTERIZED	NA	NA
DT	qPS-DT11	Glyma.11G199100	566	NA	NA	GO:0003676 GO:0004386 GO:0005524 GO:0008026	ATP-dependent helicase activity; ATP binding; helicase activity; nucleic acid binding	GO:0005634 GO:0005829	cytosol; nucleus	PF00271 PF00270	Helicase conserved C-terminal domain; DEAD/DEAH box helicase	PTHR24031	FAMILY NOT NAMED	KOG0331	ATP-dependent_RNA_helicase
DT	qPS-DT11	Glyma.11G199200	564	GO:0008150	biological process	NA	NA	GO:0005576 GO:0005634 GO:0005737 GO:0005774 GO:0005884	actin filament; cytoplasm; extracellular region; nucleus; vacuolar membrane	PF07765	KIP1-like protein	NA	NA	NA	NA
DT	qPS-DT11	Glyma.11G199300	273	GO:0006355 GO:0042991 GO:0048366	leaf development; regulation of transcription, DNA-dependent; transcription factor import into nucleus	GO:0003677 GO:0003700 GO:0005515	DNA binding; protein binding; sequence-specific DNA binding transcription factor activity	GO:0005634	nucleus	PF00847	AP2 domain	NA	NA	NA	NA
DT	qPS-DT11	Glyma.11G199400	149	GO:0006301 GO:0006511 GO:0006635 GO:0006944 GO:0016558 GO:0042023 GO:0043161 GO:0043248 GO:0044265 GO:0048193 GO:0051510 GO:0051788	DNA endoreduplication; Golgi vesicle transport; cellular macromolecule catabolic process; cellular membrane fusion; fatty acid beta-oxidation; postreplication repair; proteasomal ubiquitin-dependent protein catabolic process; proteasome assembly; protein import into peroxisome matrix; regulation of unidimensional cell growth; response to misfolded protein; ubiquitin-dependent protein catabolic pr…	GO:0004842 GO:0016881	acid-amino acid ligase activity; ubiquitin-protein ligase activity	GO:0005737 GO:0005886	cytoplasm; plasma membrane	PF00179	Ubiquitin-conjugating enzyme	PTHR24068	FAMILY NOT NAMED	KOG0417	Ubiquitin-protein_ligase
DT	qPS-DT11	Glyma.11G199500	153	NA	NA	NA	NA	NA	NA	NA	NA	NA	NA	NA	NA
DT	qPS-DT11	Glyma.11G199600	250	GO:0008150	biological process	GO:0003674	molecular function	GO:0005634	nucleus	PF03168	Late embryogenesis abundant protein	NA	NA	NA	NA
DT	qPS-DT11	Glyma.11G199700	672	GO:0006468 GO:0007169 GO:0010075	protein phosphorylation; regulation of meristem growth; transmembrane receptor protein tyrosine kinase signaling pathway	GO:0004672 GO:0004674 GO:0004713 GO:0005524 GO:0016301 GO:0016772	ATP binding; kinase activity; protein kinase activity; protein serine/threonine kinase activity; protein tyrosine kinase activity; transferase activity, transferring phosphorus-containing groups	GO:0005886	plasma membrane	PF00560 PF08263 PF00069	Leucine Rich Repeat; Leucine rich repeat N-terminal domain; Protein kinase domain	PTHR24420	LEUCINE-RICH REPEAT RECEPTOR-LIKE PROTEIN KINASE	KOG1187	Serine/threonine_protein_kinase
DT	qPS-DT11	Glyma.11G199800	264	NA	NA	NA	NA	NA	NA	NA	NA	NA	NA	NA	NA
DT	qPS-DT11	Glyma.11G199900	424	GO:0006094 GO:0006511 GO:0006635 GO:0006888 GO:0007010 GO:0009407 GO:0009735 GO:0009853 GO:0010498 GO:0030163 GO:0043090 GO:0043161 GO:0043248 GO:0048767 GO:0051788 GO:0080129	ER to Golgi vesicle-mediated transport; amino acid import; cytoskeleton organization; fatty acid beta-oxidation; gluconeogenesis; photorespiration; proteasomal protein catabolic process; proteasomal ubiquitin-dependent protein catabolic process; proteasome assembly; proteasome core complex assembly; protein catabolic process; response to cytokinin stimulus; response to misfolded protein; root hai…	GO:0000166 GO:0005524 GO:0016787 GO:0016887 GO:0017111	ATP binding; ATPase activity; hydrolase activity; nucleoside-triphosphatase activity; nucleotide binding	GO:0000502 GO:0005618 GO:0005634 GO:0005829 GO:0008540 GO:0009506 GO:0016020	cell wall; cytosol; membrane; nucleus; plasmodesma; proteasome complex; proteasome regulatory particle, base subcomplex	PF00004	ATPase family associated with various cellular activities (AAA)	PTHR23073	26S PROTEASE REGULATORY SUBUNIT	KOG0727	26S_proteasome_regulatory_complex,_ATPase_RPT3
DT	qPS-DT11	Glyma.11G200000	414	GO:0006094 GO:0006511 GO:0006635 GO:0006888 GO:0007010 GO:0009407 GO:0009735 GO:0009853 GO:0010498 GO:0030163 GO:0043090 GO:0043161 GO:0043248 GO:0048767 GO:0051788 GO:0080129	ER to Golgi vesicle-mediated transport; amino acid import; cytoskeleton organization; fatty acid beta-oxidation; gluconeogenesis; photorespiration; proteasomal protein catabolic process; proteasomal ubiquitin-dependent protein catabolic process; proteasome assembly; proteasome core complex assembly; protein catabolic process; response to cytokinin stimulus; response to misfolded protein; root hai…	GO:0000166 GO:0005524 GO:0016787 GO:0016887 GO:0017111	ATP binding; ATPase activity; hydrolase activity; nucleoside-triphosphatase activity; nucleotide binding	GO:0000502 GO:0005618 GO:0005634 GO:0005829 GO:0008540 GO:0009506 GO:0016020	cell wall; cytosol; membrane; nucleus; plasmodesma; proteasome complex; proteasome regulatory particle, base subcomplex	PF00004	ATPase family associated with various cellular activities (AAA)	PTHR23073	26S PROTEASE REGULATORY SUBUNIT	KOG0727	26S_proteasome_regulatory_complex,_ATPase_RPT3
DT	qPS-DT11	Glyma.11G200100	222	GO:0006816 GO:0007030 GO:0009416 GO:0009638 GO:0009651 GO:0009954 GO:0010227 GO:0019344 GO:0048439	Golgi organization; calcium ion transport; cysteine biosynthetic process; floral organ abscission; flower morphogenesis; phototropism; proximal/distal pattern formation; response to light stimulus; response to salt stress	GO:0004871	signal transducer activity	GO:0005634 GO:0005737 GO:0005886	cytoplasm; nucleus; plasma membrane	PF03000	NPH3 family	PTHR13690	FAMILY NOT NAMED	NA	NA
DT	qPS-DT11	Glyma.11G200200	285	GO:0006816 GO:0007030 GO:0009416 GO:0009638 GO:0009651 GO:0009954 GO:0010227 GO:0019344 GO:0048439	Golgi organization; calcium ion transport; cysteine biosynthetic process; floral organ abscission; flower morphogenesis; phototropism; proximal/distal pattern formation; response to light stimulus; response to salt stress	GO:0004871	signal transducer activity	GO:0005634 GO:0005737 GO:0005886	cytoplasm; nucleus; plasma membrane	PF00651 PF03000	BTB/POZ domain; NPH3 family	PTHR24413	FAMILY NOT NAMED	NA	NA
DT	qPS-DT11	Glyma.11G200300	955	GO:0006468 GO:0007169	protein phosphorylation; transmembrane receptor protein tyrosine kinase signaling pathway	GO:0004672 GO:0004674 GO:0004713 GO:0005524 GO:0016772	ATP binding; protein kinase activity; protein serine/threonine kinase activity; protein tyrosine kinase activity; transferase activity, transferring phosphorus-containing groups	GO:0005576 GO:0005886 GO:0016020	extracellular region; membrane; plasma membrane	PF00560 PF07714 PF08263	Leucine Rich Repeat; Protein tyrosine kinase; Leucine rich repeat N-terminal domain	PTHR24420	LEUCINE-RICH REPEAT RECEPTOR-LIKE PROTEIN KINASE	KOG1187	Serine/threonine_protein_kinase
DT	qPS-DT11	Glyma.11G200400	284	GO:0008150	biological process	GO:0003676 GO:0003723	RNA binding; nucleic acid binding	GO:0005634 GO:0005829	cytosol; nucleus	PF00013	KH domain	PTHR11208	RNA-BINDING PROTEIN RELATED	KOG1588	RNA-binding_protein_Sam68_and_related_KH_domain_proteins
DT	qPS-DT11	Glyma.11G200500	318	GO:0008150 GO:0009832 GO:0016049 GO:0030243	biological process; cell growth; cellulose metabolic process; plant-type cell wall biogenesis	GO:0003674	molecular function	GO:0005739 GO:0005886	mitochondrion; plasma membrane	PF06697	Protein of unknown function (DUF1191)	NA	NA	NA	NA
DT	qPS-DT11	Glyma.11G200600	219	NA	NA	GO:0016788	hydrolase activity, acting on ester bonds	GO:0005575	cellular component	PF04827	Plant transposon protein	NA	NA	NA	NA
DT	qPS-DT11	Glyma.11G200700	427	NA	NA	NA	NA	GO:0005634	nucleus	NA	NA	NA	NA	NA	NA
DT	qPS-DT11	Glyma.11G200800	130	NA	NA	NA	NA	NA	NA	NA	NA	NA	NA	NA	NA
DT	qPS-DT11	Glyma.11G200900	85	NA	NA	NA	NA	NA	NA	NA	NA	NA	NA	NA	NA
DT	qPS-DT11	Glyma.11G201000	750	GO:0008150	biological process	GO:0003677	DNA binding	GO:0005634	nucleus	PF00439	Bromodomain	PTHR22881	BROMODOMAIN CONTAINING PROTEIN	NA	NA
DT	qPS-DT11	Glyma.11G201100	76	NA	NA	NA	NA	NA	NA	NA	NA	NA	NA	NA	NA
DT	qPS-DT11	Glyma.11G201200	229	GO:0000023 GO:0006098 GO:0009817 GO:0010207 GO:0010258 GO:0016117 GO:0016556 GO:0019252 GO:0043085 GO:0055114	NADH dehydrogenase complex (plastoquinone) assembly; carotenoid biosynthetic process; defense response to fungus, incompatible interaction; mRNA modification; maltose metabolic process; oxidation-reduction process; pentose-phosphate shunt; photosystem II assembly; positive regulation of catalytic activity; starch biosynthetic process	GO:0016655	oxidoreductase activity, acting on NAD(P)H, quinone or similar compound as acceptor	GO:0009507 GO:0009535 GO:0009941 GO:0010598 GO:0016020	NAD(P)H dehydrogenase complex (plastoquinone); chloroplast; chloroplast envelope; chloroplast thylakoid membrane; membrane	PF11909	NADH-quinone oxidoreductase cyanobacterial subunit N	NA	NA	NA	NA
DT	qPS-DT11	Glyma.11G201300	130	GO:0016132 GO:0055114	brassinosteroid biosynthetic process; oxidation-reduction process	GO:0005506 GO:0009055 GO:0016705 GO:0019825 GO:0020037	electron carrier activity; heme binding; iron ion binding; oxidoreductase activity, acting on paired donors, with incorporation or reduction of molecular oxygen; oxygen binding	NA	NA	PF00067	Cytochrome P450	PTHR24282	FAMILY NOT NAMED	NA	NA
DT	qPS-DT11	Glyma.11G201400	247	GO:0071786	endoplasmic reticulum tubular network organization	NA	NA	GO:0005773 GO:0005783 GO:0005789 GO:0005886 GO:0071458 GO:0071782	endoplasmic reticulum; endoplasmic reticulum membrane; endoplasmic reticulum tubular network; integral to cytosolic side of endoplasmic reticulum membrane; plasma membrane; vacuole	PF02453	Reticulon	PTHR10994	RETICULON	KOG1792	Reticulon
DT	qPS-DT11	Glyma.11G201500	235	GO:0008150	biological process	GO:0003674	molecular function	GO:0009507 GO:0009579	chloroplast; thylakoid	PF10674	Protein of unknown function (DUF2488)	NA	NA	NA	NA
DT	qPS-DT11	Glyma.11G201600	329	GO:0006457 GO:0009266 GO:0009408 GO:0009615 GO:0009617 GO:0009644 GO:0016567 GO:0034976 GO:0042542 GO:0046686	protein folding; protein ubiquitination; response to bacterium; response to cadmium ion; response to endoplasmic reticulum stress; response to heat; response to high light intensity; response to hydrogen peroxide; response to temperature stimulus; response to virus	GO:0005524 GO:0031625	ATP binding; ubiquitin protein ligase binding	GO:0005618 GO:0005739 GO:0005774 GO:0005794 GO:0005829 GO:0005886 GO:0048046	Golgi apparatus; apoplast; cell wall; cytosol; mitochondrion; plasma membrane; vacuolar membrane	PF00012	Hsp70 protein	PTHR19375	HEAT SHOCK PROTEIN 70KDA	NA	NA
DT	qPS-DT11	Glyma.11G201700	215	GO:0006412 GO:0019288	isopentenyl diphosphate biosynthetic process, mevalonate-independent pathway; translation	GO:0003735	structural constituent of ribosome	GO:0005622 GO:0005840 GO:0009507 GO:0009570 GO:0009941	chloroplast; chloroplast envelope; chloroplast stroma; intracellular; ribosome	PF01196	Ribosomal protein L17	PTHR14413	RIBOSOMAL PROTEIN L17	KOG3280	Mitochondrial/chloroplast_ribosomal_protein_L17
DT	qPS-DT11	Glyma.11G201800	148	GO:0009117	nucleotide metabolic process	GO:0003824 GO:0043530 GO:0047627 GO:0047710	adenosine 5'-monophosphoramidase activity; adenylylsulfatase activity; bis(5'-adenosyl)-triphosphatase activity; catalytic activity	GO:0005737 GO:0005829	cytoplasm; cytosol	PF01230	HIT domain	PTHR23089	HISTIDINE TRIAD (HIT) PROTEIN	KOG3379	Diadenosine_polyphosphate_hydrolase_and_related_proteins_of_the_histidine_triad_(HIT)_family
DT	qPS-DT11	Glyma.11G201900	872	GO:0000278 GO:0006281 GO:0006310 GO:0006396 GO:0010413 GO:0045492	DNA recombination; DNA repair; RNA processing; glucuronoxylan metabolic process; mitotic cell cycle; xylan biosynthetic process	GO:0003676 GO:0004386 GO:0005515 GO:0005524 GO:0008026 GO:0009378 GO:0043138 GO:0043140	3'-5' DNA helicase activity; ATP-dependent 3'-5' DNA helicase activity; ATP-dependent helicase activity; ATP binding; four-way junction helicase activity; helicase activity; nucleic acid binding; protein binding	GO:0005634 GO:0016592	mediator complex; nucleus	PF00271 PF00570 PF09382 PF00270	Helicase conserved C-terminal domain; HRDC domain; RQC domain; DEAD/DEAH box helicase	PTHR13710	DNA HELICASE RECQ FAMILY MEMBER	KOG0335	ATP-dependent_RNA_helicase
DT	qPS-DT11	Glyma.11G202000	328	GO:0008150	biological process	GO:0003674	molecular function	GO:0005575	cellular component	PF04678	Protein of unknown function, DUF607	PTHR13462	FAMILY NOT NAMED	KOG2966	Uncharacterized_conserved_protein
DT	qPS-DT11	Glyma.11G202100	274	GO:0008150	biological process	GO:0003674	molecular function	GO:0016021	integral to membrane	PF03798	TLC domain	PTHR13439	CT120 PROTEIN	KOG4561	Uncharacterized_conserved_protein,_contains_TBC_domain
DT	qPS-DT11	Glyma.11G202200	126	NA	NA	NA	NA	NA	NA	NA	NA	NA	NA	NA	NA
DT	qPS-DT11	Glyma.11G202300	1285	GO:0008150	biological process	GO:0003674	molecular function	GO:0005634	nucleus	PF05970	PIF1-like helicase	PTHR10492	UNCHARACTERIZED	KOG0987	DNA_helicase_PIF1/RRM3
DT	qPS-DT11	Glyma.11G202400	116	NA	NA	NA	NA	NA	NA	NA	NA	NA	NA	NA	NA
DT	qPS-DT11	Glyma.11G202500	544	GO:0006508 GO:0010200 GO:0050832	defense response to fungus; proteolysis; response to chitin	GO:0003677 GO:0004190	DNA binding; aspartic-type endopeptidase activity	GO:0005576	extracellular region	PF00026	Eukaryotic aspartyl protease	PTHR13683	ASPARTYL PROTEASES	KOG1339	Aspartyl_protease
DT	qPS-DT11	Glyma.11G202600	368	GO:0009813 GO:0055114	flavonoid biosynthetic process; oxidation-reduction process	GO:0016491 GO:0016706	oxidoreductase activity; oxidoreductase activity, acting on paired donors, with incorporation or reduction of molecular oxygen, 2-oxoglutarate as one donor, and incorporation of one atom each of oxygen into both donors	GO:0005737 GO:0005777 GO:0009507	chloroplast; cytoplasm; peroxisome	PF03171	2OG-Fe(II) oxygenase superfamily	PTHR10209	OXIDOREDUCTASE, 2OG-FE(II) OXYGENASE FAMILY PROTEIN	KOG0143	Iron/ascorbate_family_oxidoreductases
DT	qPS-DT11	Glyma.11G202700	430	GO:0006364 GO:0006399 GO:0009658 GO:0009902 GO:0010027 GO:0034660 GO:0045037	chloroplast organization; chloroplast relocation; ncRNA metabolic process; protein import into chloroplast stroma; rRNA processing; tRNA metabolic process; thylakoid membrane organization	GO:0005515	protein binding	GO:0009507 GO:0009535 GO:0009706 GO:0009941 GO:0016020 GO:0031897	Tic complex; chloroplast; chloroplast envelope; chloroplast inner membrane; chloroplast thylakoid membrane; membrane	PF04683	Proteasome complex subunit Rpn13 ubiquitin receptor	PTHR22904	TPR REPEAT CONTAINING PROTEIN	KOG1308	Hsp70-interacting_protein_Hip/Transient_component_of_progesterone_receptor_complexes_and_an_Hsp70-binding_protein
DT	qPS-DT11	Glyma.11G202800	733	GO:0000226 GO:0000911 GO:0006260 GO:0006275 GO:0006306 GO:0006342 GO:0006346 GO:0006499 GO:0008283 GO:0009909 GO:0009957 GO:0010389 GO:0016458 GO:0016572 GO:0031048 GO:0034968 GO:0051567	DNA methylation; DNA replication; N-terminal protein myristoylation; cell proliferation; chromatin silencing; chromatin silencing by small RNA; cytokinesis by cell plate formation; epidermal cell fate specification; gene silencing; histone H3-K9 methylation; histone lysine methylation; histone phosphorylation; methylation-dependent chromatin silencing; microtubule cytoskeleton organization; regul…	GO:0003674	molecular function	GO:0005634	nucleus	NA	NA	NA	NA	NA	NA
DT	qPS-DT11	Glyma.11G202900	413	NA	NA	NA	NA	GO:0009507 GO:0016020	chloroplast; membrane	PF00892	EamA-like transporter family	NA	NA	KOG4510	Permease_of_the_drug/metabolite_transporter_(DMT)_superfamily
DT	qPS-DT11	Glyma.11G203000	247	GO:0006865 GO:0008150 GO:0009627 GO:0034976	amino acid transport; biological process; response to endoplasmic reticulum stress; systemic acquired resistance	GO:0003674	molecular function	GO:0005886	plasma membrane	PF03168	Late embryogenesis abundant protein	NA	NA	NA	NA
DT	qPS-DT11	Glyma.11G203100	417	NA	NA	NA	NA	GO:0009507	chloroplast	PF11955	Plant organelle RNA recognition domain	NA	NA	NA	NA
DT	qPS-DT11	Glyma.11G203200	147	GO:0008150	biological process	GO:0003674	molecular function	GO:0005575	cellular component	NA	NA	NA	NA	NA	NA
DT	qPS-DT11	Glyma.11G203300	1107	GO:0006355	regulation of transcription, DNA-dependent	GO:0003700	sequence-specific DNA binding transcription factor activity	GO:0005634	nucleus	PF08879 PF02373	WRC; JmjC domain, hydroxylase	PTHR12549	JMJC DOMAIN-CONTAINING HISTONE DEMETHYLATION PROTEIN	KOG1356	Putative_transcription_factor_5qNCA,_contains_JmjC_domain
DT	qPS-DT11	Glyma.11G203400	683	GO:0006857 GO:0006865 GO:0055085	amino acid transport; oligopeptide transport; transmembrane transport	GO:0015198	oligopeptide transporter activity	GO:0005886	plasma membrane	PF03169	OPT oligopeptide transporter protein	NA	NA	NA	NA
DT	qPS-DT11	Glyma.11G203500	485	NA	NA	NA	NA	NA	NA	PF01107	Viral movement protein (MP)	NA	NA	NA	NA
DT	qPS-DT11	Glyma.11G203600	335	GO:0008150	biological process	GO:0003674	molecular function	GO:0009507	chloroplast	PF07466	Protein of unknown function (DUF1517)	NA	NA	NA	NA
DT	qPS-DT11	Glyma.11G203700	70	GO:0006661 GO:0006979	phosphatidylinositol biosynthetic process; response to oxidative stress	GO:0003674	molecular function	GO:0005739	mitochondrion	NA	NA	NA	NA	NA	NA
DT	qPS-DT11	Glyma.11G203800	201	GO:0008150	biological process	GO:0003674	molecular function	NA	NA	PF04970	Lecithin retinol acyltransferase	PTHR13943	HRAS-LIKE SUPPRESSOR - RELATED	NA	NA
DT	qPS-DT11	Glyma.11G203900	252	GO:0008150	biological process	GO:0003674	molecular function	NA	NA	PF04970	Lecithin retinol acyltransferase	PTHR13943	HRAS-LIKE SUPPRESSOR - RELATED	NA	NA
DT	qPS-DT11	Glyma.11G204000	51	NA	NA	NA	NA	NA	NA	NA	NA	NA	NA	NA	NA
DT	qPS-DT11	Glyma.11G204100	188	GO:0006623 GO:0008150 GO:0016192	biological process; protein targeting to vacuole; vesicle-mediated transport	GO:0003674	molecular function	GO:0009507	chloroplast	NA	NA	NA	NA	NA	NA
DT	qPS-DT11	Glyma.11G204200	845	GO:0006355 GO:0009725 GO:0009733 GO:0009855 GO:0009886 GO:0009887 GO:0009908 GO:0009909 GO:0010051 GO:0010154 GO:0048439 GO:0048481 GO:0048507 GO:0048519	determination of bilateral symmetry; flower development; flower morphogenesis; fruit development; meristem development; negative regulation of biological process; organ morphogenesis; ovule development; post-embryonic morphogenesis; regulation of flower development; regulation of transcription, DNA-dependent; response to auxin stimulus; response to hormone stimulus; xylem and phloem pattern forma…	GO:0003677 GO:0003700 GO:0046983	DNA binding; protein dimerization activity; sequence-specific DNA binding transcription factor activity	GO:0005634	nucleus	PF02309 PF02362 PF06507	AUX/IAA family; B3 DNA binding domain; Auxin response factor	NA	NA	NA	NA
DT	qPS-DT11	Glyma.11G204300	203	GO:0009767 GO:0015979	photosynthesis; photosynthetic electron transport chain	GO:0005509 GO:0045156	calcium ion binding; electron transporter, transferring electrons within the cyclic electron transport pathway of photosynthesis activity	GO:0009507 GO:0009523 GO:0009544 GO:0009654 GO:0019898	chloroplast; chloroplast ATP synthase complex; extrinsic to membrane; oxygen evolving complex; photosystem II	PF05757	Oxygen evolving enhancer protein 3 (PsbQ)	NA	NA	NA	NA
DT	qPS-DT11	Glyma.11G204400	57	NA	NA	NA	NA	NA	NA	NA	NA	NA	NA	NA	NA
DT	qPS-DT11	Glyma.11G204500	654	GO:0006468 GO:0009627 GO:0031347	protein phosphorylation; regulation of defense response; systemic acquired resistance	GO:0004672 GO:0004674 GO:0005524 GO:0016301 GO:0016772	ATP binding; kinase activity; protein kinase activity; protein serine/threonine kinase activity; transferase activity, transferring phosphorus-containing groups	GO:0005576 GO:0005886	extracellular region; plasma membrane	PF01657 PF07714	Salt stress response/antifungal; Protein tyrosine kinase	PTHR24420	LEUCINE-RICH REPEAT RECEPTOR-LIKE PROTEIN KINASE	KOG1187	Serine/threonine_protein_kinase
DT	qPS-DT11	Glyma.11G204600	132	GO:0045036	protein targeting to chloroplast	GO:0003924 GO:0004888 GO:0005515 GO:0005525 GO:0016817	GTP binding; GTPase activity; hydrolase activity, acting on acid anhydrides; protein binding; transmembrane signaling receptor activity	GO:0005829 GO:0009507 GO:0009536 GO:0009707 GO:0009941 GO:0016020	chloroplast; chloroplast envelope; chloroplast outer membrane; cytosol; membrane; plastid	NA	NA	PTHR10903	GTPASE, IMAP FAMILY MEMBER-RELATED	NA	NA
DT	qPS-DT11	Glyma.11G204700	654	GO:0006468 GO:0009627 GO:0031347	protein phosphorylation; regulation of defense response; systemic acquired resistance	GO:0004672 GO:0004674 GO:0005524 GO:0016301 GO:0016772	ATP binding; kinase activity; protein kinase activity; protein serine/threonine kinase activity; transferase activity, transferring phosphorus-containing groups	GO:0005576 GO:0005886	extracellular region; plasma membrane	PF07714 PF01657	Protein tyrosine kinase; Salt stress response/antifungal	PTHR24420	LEUCINE-RICH REPEAT RECEPTOR-LIKE PROTEIN KINASE	KOG1187	Serine/threonine_protein_kinase
DT	qPS-DT11	Glyma.11G204800	646	GO:0006468 GO:0009627 GO:0031347	protein phosphorylation; regulation of defense response; systemic acquired resistance	GO:0004672 GO:0004674 GO:0005524 GO:0016301 GO:0016772	ATP binding; kinase activity; protein kinase activity; protein serine/threonine kinase activity; transferase activity, transferring phosphorus-containing groups	GO:0005576 GO:0005886	extracellular region; plasma membrane	PF07714 PF01657	Protein tyrosine kinase; Salt stress response/antifungal	PTHR24420	LEUCINE-RICH REPEAT RECEPTOR-LIKE PROTEIN KINASE	KOG1187	Serine/threonine_protein_kinase
DT	qPS-DT11	Glyma.11G204900	650	GO:0006457 GO:0006468 GO:0006857 GO:0009408 GO:0009644 GO:0010193 GO:0034976 GO:0042542 GO:0046777	oligopeptide transport; protein autophosphorylation; protein folding; protein phosphorylation; response to endoplasmic reticulum stress; response to heat; response to high light intensity; response to hydrogen peroxide; response to ozone	GO:0004672 GO:0004674 GO:0005524 GO:0016301 GO:0016772	ATP binding; kinase activity; protein kinase activity; protein serine/threonine kinase activity; transferase activity, transferring phosphorus-containing groups	GO:0005576 GO:0005886 GO:0009506	extracellular region; plasma membrane; plasmodesma	PF01657 PF07714	Salt stress response/antifungal; Protein tyrosine kinase	PTHR24420	LEUCINE-RICH REPEAT RECEPTOR-LIKE PROTEIN KINASE	KOG1187	Serine/threonine_protein_kinase
DT	qPS-DT11	Glyma.11G205000	135	GO:0009809 GO:0044237	cellular metabolic process; lignin biosynthetic process	GO:0000166 GO:0003824 GO:0004022 GO:0045551 GO:0050662	alcohol dehydrogenase (NAD) activity; catalytic activity; cinnamyl-alcohol dehydrogenase activity; coenzyme binding; nucleotide binding	NA	NA	PF05368	NmrA-like family	PTHR10366	NAD DEPENDENT EPIMERASE/DEHYDRATASE	NA	NA
DT	qPS-DT11	Glyma.11G205100	129	GO:0006355	regulation of transcription, DNA-dependent	GO:0003676 GO:0003700 GO:0008270	nucleic acid binding; sequence-specific DNA binding transcription factor activity; zinc ion binding	GO:0005622 GO:0005634	intracellular; nucleus	NA	NA	NA	NA	NA	NA
DT	qPS-DT11	Glyma.11G205200	633	GO:0006457 GO:0006468 GO:0006857 GO:0009408 GO:0009644 GO:0010193 GO:0034976 GO:0042542 GO:0046777	oligopeptide transport; protein autophosphorylation; protein folding; protein phosphorylation; response to endoplasmic reticulum stress; response to heat; response to high light intensity; response to hydrogen peroxide; response to ozone	GO:0004672 GO:0004674 GO:0005524 GO:0016301 GO:0016772	ATP binding; kinase activity; protein kinase activity; protein serine/threonine kinase activity; transferase activity, transferring phosphorus-containing groups	GO:0005576 GO:0005886 GO:0009506	extracellular region; plasma membrane; plasmodesma	PF07714 PF01657	Protein tyrosine kinase; Salt stress response/antifungal	PTHR24420	LEUCINE-RICH REPEAT RECEPTOR-LIKE PROTEIN KINASE	KOG1187	Serine/threonine_protein_kinase
DT	qPS-DT11	Glyma.11G205300	650	GO:0006457 GO:0006468 GO:0006857 GO:0009408 GO:0009644 GO:0010193 GO:0034976 GO:0042542 GO:0046777	oligopeptide transport; protein autophosphorylation; protein folding; protein phosphorylation; response to endoplasmic reticulum stress; response to heat; response to high light intensity; response to hydrogen peroxide; response to ozone	GO:0004672 GO:0004674 GO:0005524 GO:0016301 GO:0016772	ATP binding; kinase activity; protein kinase activity; protein serine/threonine kinase activity; transferase activity, transferring phosphorus-containing groups	GO:0005576 GO:0005886 GO:0009506	extracellular region; plasma membrane; plasmodesma	PF00069 PF01657	Protein kinase domain; Salt stress response/antifungal	PTHR24420	LEUCINE-RICH REPEAT RECEPTOR-LIKE PROTEIN KINASE	KOG1187	Serine/threonine_protein_kinase
DT	qPS-DT11	Glyma.11G205400	546	GO:0006468 GO:0009627 GO:0031347	protein phosphorylation; regulation of defense response; systemic acquired resistance	GO:0004672 GO:0004674 GO:0005524 GO:0016301 GO:0016772	ATP binding; kinase activity; protein kinase activity; protein serine/threonine kinase activity; transferase activity, transferring phosphorus-containing groups	GO:0005576 GO:0005886	extracellular region; plasma membrane	PF00069 PF01657	Protein kinase domain; Salt stress response/antifungal	PTHR24420	LEUCINE-RICH REPEAT RECEPTOR-LIKE PROTEIN KINASE	KOG0580	Serine/threonine_protein_kinase
DT	qPS-DT11	Glyma.11G205500	269	GO:0080167	response to karrikin	GO:0003674	molecular function	GO:0005576	extracellular region	PF01657	Salt stress response/antifungal	NA	NA	NA	NA
DT	qPS-DT11	Glyma.11G205600	432	GO:0006468 GO:0009627 GO:0031347	protein phosphorylation; regulation of defense response; systemic acquired resistance	GO:0004672 GO:0004674 GO:0005524 GO:0016301 GO:0016772	ATP binding; kinase activity; protein kinase activity; protein serine/threonine kinase activity; transferase activity, transferring phosphorus-containing groups	GO:0005576 GO:0005886	extracellular region; plasma membrane	PF00069 PF01657	Protein kinase domain; Salt stress response/antifungal	PTHR24420	LEUCINE-RICH REPEAT RECEPTOR-LIKE PROTEIN KINASE	KOG1187	Serine/threonine_protein_kinase
DT	qPS-DT11	Glyma.11G205700	94	GO:0006412 GO:0009955	adaxial/abaxial pattern specification; translation	GO:0003735 GO:0019843	rRNA binding; structural constituent of ribosome	GO:0005622 GO:0005737 GO:0005773 GO:0005840 GO:0009506 GO:0009941 GO:0015934 GO:0016020 GO:0022625	chloroplast envelope; cytoplasm; cytosolic large ribosomal subunit; intracellular; large ribosomal subunit; membrane; plasmodesma; ribosome; vacuole	NA	NA	PTHR11655	60S/50S RIBOSOMAL PROTEIN L6/L9	NA	NA
DT	qPS-DT11	Glyma.11G205800	75	NA	NA	NA	NA	NA	NA	NA	NA	NA	NA	NA	NA
DT	qPS-DT11	Glyma.11G205900	243	GO:0006499 GO:0010227 GO:0032312 GO:0032857	N-terminal protein myristoylation; activation of ARF GTPase activity; floral organ abscission; regulation of ARF GTPase activity	GO:0003677 GO:0008060 GO:0008270	ARF GTPase activator activity; DNA binding; zinc ion binding	GO:0005634 GO:0005768 GO:0005802 GO:0005829	cytosol; endosome; nucleus; trans-Golgi network	NA	NA	PTHR23180	CENTAURIN/ARF	NA	NA
DT	qPS-DT11	Glyma.11G206000	218	GO:0008150	biological process	GO:0003674	molecular function	GO:0005794 GO:0005886 GO:0016021	Golgi apparatus; integral to membrane; plasma membrane	PF03124	EXS family	PTHR10783	XENOTROPIC AND POLYTROPIC RETROVIRUS RECEPTOR 1-RELATED	NA	NA
DT	qPS-DT11	Glyma.11G206100	660	GO:0006457 GO:0006468 GO:0006857 GO:0009408 GO:0009644 GO:0010193 GO:0034976 GO:0042542 GO:0046777	oligopeptide transport; protein autophosphorylation; protein folding; protein phosphorylation; response to endoplasmic reticulum stress; response to heat; response to high light intensity; response to hydrogen peroxide; response to ozone	GO:0004672 GO:0004674 GO:0005524 GO:0016301 GO:0016772	ATP binding; kinase activity; protein kinase activity; protein serine/threonine kinase activity; transferase activity, transferring phosphorus-containing groups	GO:0005576 GO:0005886 GO:0009506	extracellular region; plasma membrane; plasmodesma	PF01657 PF00069	Salt stress response/antifungal; Protein kinase domain	PTHR24420	LEUCINE-RICH REPEAT RECEPTOR-LIKE PROTEIN KINASE	KOG1187	Serine/threonine_protein_kinase
DT	qPS-DT11	Glyma.11G206200	177	GO:0048441 GO:0048443 GO:0048544	petal development; recognition of pollen; stamen development	GO:0030246	carbohydrate binding	GO:0005886	plasma membrane	PF01453	D-mannose binding lectin	PTHR11795	UNCHARACTERIZED	NA	NA
DT	qPS-DT11	Glyma.11G206300	625	GO:0006457 GO:0006468 GO:0006857 GO:0009408 GO:0009644 GO:0010193 GO:0034976 GO:0042542 GO:0046777	oligopeptide transport; protein autophosphorylation; protein folding; protein phosphorylation; response to endoplasmic reticulum stress; response to heat; response to high light intensity; response to hydrogen peroxide; response to ozone	GO:0004672 GO:0004674 GO:0005524 GO:0016301 GO:0016772	ATP binding; kinase activity; protein kinase activity; protein serine/threonine kinase activity; transferase activity, transferring phosphorus-containing groups	GO:0005576 GO:0005886 GO:0009506	extracellular region; plasma membrane; plasmodesma	PF07714 PF01657	Protein tyrosine kinase; Salt stress response/antifungal	PTHR24420	LEUCINE-RICH REPEAT RECEPTOR-LIKE PROTEIN KINASE	KOG1187	Serine/threonine_protein_kinase
DT	qPS-DT11	Glyma.11G206400	626	GO:0006457 GO:0006468 GO:0006857 GO:0009408 GO:0009644 GO:0010193 GO:0034976 GO:0042542 GO:0046777	oligopeptide transport; protein autophosphorylation; protein folding; protein phosphorylation; response to endoplasmic reticulum stress; response to heat; response to high light intensity; response to hydrogen peroxide; response to ozone	GO:0004672 GO:0004674 GO:0005524 GO:0016301 GO:0016772	ATP binding; kinase activity; protein kinase activity; protein serine/threonine kinase activity; transferase activity, transferring phosphorus-containing groups	GO:0005576 GO:0005886 GO:0009506	extracellular region; plasma membrane; plasmodesma	PF01657 PF07714	Salt stress response/antifungal; Protein tyrosine kinase	PTHR24420	LEUCINE-RICH REPEAT RECEPTOR-LIKE PROTEIN KINASE	KOG1187	Serine/threonine_protein_kinase
DT	qPS-DT11	Glyma.11G206500	103	GO:0008150 GO:0009627 GO:0034976	biological process; response to endoplasmic reticulum stress; systemic acquired resistance	GO:0003674	molecular function	NA	NA	PF11938	TLR4 regulator and MIR-interacting MSAP	NA	NA	NA	NA
DT	qPS-DT11	Glyma.11G206600	566	GO:0008150	biological process	GO:0003677 GO:0046983	DNA binding; protein dimerization activity	GO:0005634	nucleus	PF02892 PF04937	BED zinc finger; Protein of unknown function (DUF 659)	PTHR10775	UNCHARACTERIZED	NA	NA
DT	qPS-DT11	Glyma.11G206700	652	GO:0006457 GO:0006468 GO:0006857 GO:0009408 GO:0009644 GO:0010193 GO:0034976 GO:0042542 GO:0046777	oligopeptide transport; protein autophosphorylation; protein folding; protein phosphorylation; response to endoplasmic reticulum stress; response to heat; response to high light intensity; response to hydrogen peroxide; response to ozone	GO:0004672 GO:0004674 GO:0005524 GO:0016301 GO:0016772	ATP binding; kinase activity; protein kinase activity; protein serine/threonine kinase activity; transferase activity, transferring phosphorus-containing groups	GO:0005576 GO:0005886 GO:0009506	extracellular region; plasma membrane; plasmodesma	PF01657 PF00069	Salt stress response/antifungal; Protein kinase domain	PTHR24420	LEUCINE-RICH REPEAT RECEPTOR-LIKE PROTEIN KINASE	KOG1187	Serine/threonine_protein_kinase
DT	qPS-DT11	Glyma.11G206800	97	GO:0006412	translation	GO:0003723 GO:0003735	RNA binding; structural constituent of ribosome	GO:0005618 GO:0005622 GO:0005737 GO:0005773 GO:0005840 GO:0005886 GO:0009506 GO:0009507 GO:0015935 GO:0022626 GO:0022627	cell wall; chloroplast; cytoplasm; cytosolic ribosome; cytosolic small ribosomal subunit; intracellular; plasma membrane; plasmodesma; ribosome; small ribosomal subunit; vacuole	PF00177	Ribosomal protein S7p/S5e	PTHR11205	RIBOSOMAL PROTEIN S7	NA	NA
DT	qPS-DT11	Glyma.11G206900	530	GO:0006468	protein phosphorylation	GO:0004672 GO:0004674 GO:0005524 GO:0016301 GO:0016772	ATP binding; kinase activity; protein kinase activity; protein serine/threonine kinase activity; transferase activity, transferring phosphorus-containing groups	NA	NA	PF00069 PF01657	Protein kinase domain; Salt stress response/antifungal	PTHR24420	LEUCINE-RICH REPEAT RECEPTOR-LIKE PROTEIN KINASE	NA	NA
DT	qPS-DT11	Glyma.11G207000	644	GO:0006457 GO:0006468 GO:0006857 GO:0009408 GO:0009644 GO:0010193 GO:0034976 GO:0042542 GO:0046777	oligopeptide transport; protein autophosphorylation; protein folding; protein phosphorylation; response to endoplasmic reticulum stress; response to heat; response to high light intensity; response to hydrogen peroxide; response to ozone	GO:0004672 GO:0004674 GO:0005524 GO:0016301 GO:0016772	ATP binding; kinase activity; protein kinase activity; protein serine/threonine kinase activity; transferase activity, transferring phosphorus-containing groups	GO:0005576 GO:0005886 GO:0009506	extracellular region; plasma membrane; plasmodesma	PF07714 PF01657	Protein tyrosine kinase; Salt stress response/antifungal	PTHR24420	LEUCINE-RICH REPEAT RECEPTOR-LIKE PROTEIN KINASE	KOG1187	Serine/threonine_protein_kinase
DT	qPS-DT11	Glyma.11G207100	327	GO:0010072	primary shoot apical meristem specification	GO:0005515	protein binding	GO:0005634	nucleus	PF00400	WD domain, G-beta repeat	NA	NA	NA	NA
DT	qPS-DT11	Glyma.11G207200	183	GO:0006508	proteolysis	GO:0004185	serine-type carboxypeptidase activity	GO:0005576 GO:0009505 GO:0009506	extracellular region; plant-type cell wall; plasmodesma	PF00450	Serine carboxypeptidase	PTHR11802	SERINE PROTEASE FAMILY S10 SERINE CARBOXYPEPTIDASE	NA	NA
DT	qPS-DT11	Glyma.11G207300	653	GO:0006457 GO:0006468 GO:0006857 GO:0009408 GO:0009644 GO:0010193 GO:0034976 GO:0042542 GO:0046777	oligopeptide transport; protein autophosphorylation; protein folding; protein phosphorylation; response to endoplasmic reticulum stress; response to heat; response to high light intensity; response to hydrogen peroxide; response to ozone	GO:0004672 GO:0004674 GO:0005524 GO:0016301 GO:0016772	ATP binding; kinase activity; protein kinase activity; protein serine/threonine kinase activity; transferase activity, transferring phosphorus-containing groups	GO:0005576 GO:0005886 GO:0009506	extracellular region; plasma membrane; plasmodesma	PF01657 PF07714	Salt stress response/antifungal; Protein tyrosine kinase	PTHR24420	LEUCINE-RICH REPEAT RECEPTOR-LIKE PROTEIN KINASE	KOG1187	Serine/threonine_protein_kinase
DT	qPS-DT11	Glyma.11G207400	175	GO:0008150	biological process	NA	NA	GO:0005634	nucleus	PF05699	hAT family C-terminal dimerisation region	PTHR11697	GENERAL TRANSCRIPTION FACTOR 2-RELATED ZINC FINGER PROTEIN	NA	NA
DT	qPS-DT11	Glyma.11G207500	642	GO:0006457 GO:0006468 GO:0006857 GO:0009408 GO:0009644 GO:0010193 GO:0034976 GO:0042542 GO:0046777	oligopeptide transport; protein autophosphorylation; protein folding; protein phosphorylation; response to endoplasmic reticulum stress; response to heat; response to high light intensity; response to hydrogen peroxide; response to ozone	GO:0004672 GO:0004674 GO:0005524 GO:0016301 GO:0016772	ATP binding; kinase activity; protein kinase activity; protein serine/threonine kinase activity; transferase activity, transferring phosphorus-containing groups	GO:0005576 GO:0005886 GO:0009506	extracellular region; plasma membrane; plasmodesma	PF07714 PF01657	Protein tyrosine kinase; Salt stress response/antifungal	PTHR24420	LEUCINE-RICH REPEAT RECEPTOR-LIKE PROTEIN KINASE	KOG1187	Serine/threonine_protein_kinase
DT	qPS-DT11	Glyma.11G207600	188	GO:0006508	proteolysis	GO:0004185	serine-type carboxypeptidase activity	GO:0005576	extracellular region	PF00450	Serine carboxypeptidase	PTHR11802	SERINE PROTEASE FAMILY S10 SERINE CARBOXYPEPTIDASE	NA	NA
DT	qPS-DT11	Glyma.11G207700	62	GO:0000381 GO:0006417 GO:0009845 GO:0009846 GO:0043484	pollen germination; regulation of RNA splicing; regulation of alternative mRNA splicing, via spliceosome; regulation of translation; seed germination	GO:0000166 GO:0003676 GO:0003723	RNA binding; nucleic acid binding; nucleotide binding	GO:0000932 GO:0005634 GO:0005737	cytoplasm; cytoplasmic mRNA processing body; nucleus	NA	NA	PTHR11546	HETEROGENEOUS NUCLEAR RIBONUCLEOPROTEIN	NA	NA
DT	qPS-DT11	Glyma.11G207800	332	NA	NA	GO:0004594	pantothenate kinase activity	GO:0005737	cytoplasm	PF01937	Protein of unknown function DUF89	PTHR12280	PANTOTHENATE KINASE	KOG4584	Uncharacterized_conserved_protein
DT	qPS-DT11	Glyma.11G207900	304	NA	NA	GO:0019172	glyoxalase III activity	GO:0005737	cytoplasm	PF01965	DJ-1/PfpI family	PTHR11019	THIJ/PFPI	KOG2764	Putative_transcriptional_regulator_DJ-1
DT	qPS-DT11	Glyma.11G208000	89	GO:0000028 GO:0006412 GO:0006414	ribosomal small subunit assembly; translation; translational elongation	GO:0003735	structural constituent of ribosome	GO:0005622 GO:0005737 GO:0005840 GO:0022627	cytoplasm; cytosolic small ribosomal subunit; intracellular; ribosome	PF00833	Ribosomal S17	PTHR10732	40S RIBOSOMAL PROTEIN S17	KOG0187	40S_ribosomal_protein_S17
DT	qPS-DT11	Glyma.11G208100	295	GO:0008150	biological process	GO:0003674	molecular function	GO:0005634	nucleus	NA	NA	NA	NA	NA	NA
DT	qPS-DT11	Glyma.11G208200	192	NA	NA	GO:0016788	hydrolase activity, acting on ester bonds	GO:0005634	nucleus	NA	NA	NA	NA	NA	NA
DT	qPS-DT11	Glyma.11G208300	926	GO:0008150 GO:0048451 GO:0048453	biological process; petal formation; sepal formation	NA	NA	GO:0005737	cytoplasm	PF04851	Type III restriction enzyme, res subunit	PTHR10887	DNA2/NAM7 HELICASE FAMILY	KOG1801	tRNA-splicing_endonuclease_positive_effector_(SEN1)
DT	qPS-DT11	Glyma.11G208400	83	GO:0008150	biological process	GO:0003674	molecular function	GO:0009507	chloroplast	PF08583	Cytochrome c oxidase biogenesis protein Cmc1 like	PTHR22977	UPF0287 FAMILY	NA	NA
DT	qPS-DT11	Glyma.11G208500	898	GO:0006352 GO:0010264 GO:0016570	DNA-dependent transcription, initiation; histone modification; myo-inositol hexakisphosphate biosynthetic process	GO:0003677 GO:0008270	DNA binding; zinc ion binding	GO:0005634	nucleus	PF03126 PF02201	Plus-3 domain; SWIB/MDM2 domain	PTHR15473	No Available Panther Description	KOG1946	RNA_polymerase_I_transcription_factor_UAF
DT	qPS-DT11	Glyma.11G208600	207	GO:0006949 GO:0080167	response to karrikin; syncytium formation	GO:0005515	protein binding	NA	NA	PF04535	Domain of unknown function (DUF588)	PTHR11615	NITRATE, FROMATE, IRON DEHYDROGENASE	NA	NA
DT	qPS-DT11	Glyma.11G208700	236	GO:0006979 GO:0046686	response to cadmium ion; response to oxidative stress	GO:0003674	molecular function	GO:0005634 GO:0016607	nuclear speck; nucleus	NA	NA	NA	NA	NA	NA
DT	qPS-DT11	Glyma.11G208800	336	GO:0006355 GO:0006626 GO:0048366	leaf development; protein targeting to mitochondrion; regulation of transcription, DNA-dependent	GO:0005524 GO:0016818	ATP binding; hydrolase activity, acting on acid anhydrides, in phosphorus-containing anhydrides	GO:0005634	nucleus	PF08879 PF08880	WRC; QLQ	NA	NA	NA	NA
DT	qPS-DT11	Glyma.11G208900	312	NA	NA	GO:0004722 GO:0016787	hydrolase activity; protein serine/threonine phosphatase activity	GO:0005739	mitochondrion	PF00149	Calcineurin-like phosphoesterase	PTHR11668	SERINE/THREONINE PROTEIN PHOSPHATASE	KOG0374	Serine/threonine_specific_protein_phosphatase_PP1,_catalytic_subunit
DT	qPS-DT11	Glyma.11G209000	867	GO:0000278 GO:0006396	RNA processing; mitotic cell cycle	GO:0004672 GO:0004674 GO:0005515 GO:0005524 GO:0016301 GO:0016772	ATP binding; kinase activity; protein binding; protein kinase activity; protein serine/threonine kinase activity; transferase activity, transferring phosphorus-containing groups	GO:0005634 GO:0005737	cytoplasm; nucleus	PF00069	Protein kinase domain	PTHR24352	AKT-RELATED SERINE/THREONINE-PROTEIN KINASE	KOG0610	Putative_serine/threonine_protein_kinase
DT	qPS-DT11	Glyma.11G209100	434	GO:0006094 GO:0006096 GO:0009651 GO:0018119 GO:0042744 GO:0046686 GO:0055114	gluconeogenesis; glycolysis; hydrogen peroxide catabolic process; oxidation-reduction process; peptidyl-cysteine S-nitrosylation; response to cadmium ion; response to salt stress	GO:0009055 GO:0016491 GO:0016656 GO:0050660	electron carrier activity; flavin adenine dinucleotide binding; monodehydroascorbate reductase (NADH) activity; oxidoreductase activity	GO:0005737 GO:0005777 GO:0005782 GO:0005886 GO:0009507 GO:0048046	apoplast; chloroplast; cytoplasm; peroxisomal matrix; peroxisome; plasma membrane	PF00070 PF07992	Pyridine nucleotide-disulphide oxidoreductase; Pyridine nucleotide-disulphide oxidoreductase	PTHR22912	DISULFIDE OXIDOREDUCTASE	KOG1336	Monodehydroascorbate/ferredoxin_reductase
DT	qPS-DT11	Glyma.11G209200	115	GO:0001510 GO:0006414	RNA methylation; translational elongation	GO:0003735	structural constituent of ribosome	GO:0005622 GO:0005634 GO:0005829 GO:0005840 GO:0022626	cytosol; cytosolic ribosome; intracellular; nucleus; ribosome	PF00428	60s Acidic ribosomal protein	PTHR21141	60S ACIDIC RIBOSOMAL PROTEIN FAMILY MEMBER	KOG3449	60S_acidic_ribosomal_protein_P2
DT	qPS-DT11	Glyma.11G209300	377	GO:0000041 GO:0008150 GO:0009611 GO:0009805 GO:0009963	biological process; coumarin biosynthetic process; positive regulation of flavonoid biosynthetic process; response to wounding; transition metal ion transport	GO:0016787	hydrolase activity	GO:0005783	endoplasmic reticulum	PF00561	alpha/beta hydrolase fold	PTHR10992	ALPHA/BETA HYDROLASE FOLD-CONTAINING PROTEIN	KOG1454	Predicted_hydrolase/acyltransferase_(alpha/beta_hydrolase_superfamily)
DT	qPS-DT11	Glyma.11G209400	227	GO:0008150	biological process	GO:0030145 GO:0045735	manganese ion binding; nutrient reservoir activity	GO:0005576 GO:0048046	apoplast; extracellular region	PF00190	Cupin	NA	NA	NA	NA
DT	qPS-DT11	Glyma.11G209500	174	GO:0000041 GO:0009910 GO:0010228	negative regulation of flower development; transition metal ion transport; vegetative to reproductive phase transition of meristem	GO:0008429	phosphatidylethanolamine binding	GO:0005634 GO:0005737	cytoplasm; nucleus	PF01161	Phosphatidylethanolamine-binding protein	PTHR11362	PHOSPHATIDYLETHANOLAMINE-BINDING PROTEIN	KOG3346	Phosphatidylethanolamine_binding_protein
DT	qPS-DT11	Glyma.11G209600	341	GO:0006508 GO:0016485 GO:0034613 GO:0080120	CAAX-box protein maturation; cellular protein localization; protein processing; proteolysis	GO:0004175	endopeptidase activity	GO:0005576 GO:0005783 GO:0016020	endoplasmic reticulum; extracellular region; membrane	PF02517	CAAX protease self-immunity	PTHR13046	PROTEASE U48 CAAX PRENYL PROTEASE RCE1	KOG4130	Prenyl_protein_protease
DT	qPS-DT11	Glyma.11G209700	78	GO:0006914 GO:0009062 GO:0009943 GO:0010073 GO:0010075 GO:0010305 GO:0010358 GO:0043433	adaxial/abaxial axis specification; autophagy; fatty acid catabolic process; leaf shaping; leaf vascular tissue pattern formation; meristem maintenance; negative regulation of sequence-specific DNA binding transcription factor activity; regulation of meristem growth	GO:0005515	protein binding	GO:0005634	nucleus	NA	NA	NA	NA	NA	NA
DT	qPS-DT11	Glyma.11G209800	186	GO:0016036 GO:0019375 GO:0045892	cellular response to phosphate starvation; galactolipid biosynthetic process; negative regulation of transcription, DNA-dependent	GO:0003993 GO:0004722 GO:0016787 GO:0046872	acid phosphatase activity; hydrolase activity; metal ion binding; protein serine/threonine phosphatase activity	GO:0005576	extracellular region	PF00149	Calcineurin-like phosphoesterase	PTHR22953	ACID PHOSPHATASE RELATED	NA	NA
DT	qPS-DT11	Glyma.11G209900	358	GO:0006629	lipid metabolic process	GO:0004091 GO:0016788	carboxylesterase activity; hydrolase activity, acting on ester bonds	GO:0005576	extracellular region	PF00657	GDSL-like Lipase/Acylhydrolase	PTHR22835	ZINC FINGER FYVE DOMAIN CONTAINING PROTEIN	NA	NA
DT	qPS-DT11	Glyma.11G210000	173	GO:0008150	biological process	GO:0003677 GO:0008270	DNA binding; zinc ion binding	GO:0005634	nucleus	PF01428 PF01754	AN1-like Zinc finger; A20-like zinc finger	PTHR10634	AN1-TYPE ZINC FINGER PROTEIN	KOG3173	Predicted_Zn-finger_protein
DT	qPS-DT11	Glyma.11G210100	508	GO:0000394 GO:0006352 GO:0006366	DNA-dependent transcription, initiation; RNA splicing, via endonucleolytic cleavage and ligation; transcription from RNA polymerase II promoter	GO:0003677	DNA binding	GO:0005634 GO:0005669	nucleus; transcription factor TFIID complex	PF03847	Transcription initiation factor TFIID subunit A	PTHR12264	FAMILY NOT NAMED	KOG1142	Transcription_initiation_factor_TFIID,_subunit_TAF12_(also_component_of_histone_acetyltransferase_SAGA)
DT	qPS-DT11	Glyma.11G210200	109	GO:0016998	cell wall macromolecule catabolic process	GO:0003674	molecular function	NA	NA	PF01476	LysM domain	NA	NA	NA	NA
DT	qPS-DT11	Glyma.11G210300	422	GO:0000096 GO:0006546 GO:0006636 GO:0006733 GO:0006766 GO:0008652 GO:0009072 GO:0009106 GO:0009108 GO:0009117 GO:0009266 GO:0009416 GO:0009695 GO:0009915 GO:0009965 GO:0010189 GO:0015994 GO:0019216 GO:0019288 GO:0019748 GO:0030154 GO:0031347 GO:0031408 GO:0042362 GO:0044272 GO:0045893 GO:0071555	aromatic amino acid family metabolic process; cell differentiation; cell wall organization; cellular amino acid biosynthetic process; chlorophyll metabolic process; coenzyme biosynthetic process; fat-soluble vitamin biosynthetic process; glycine catabolic process; isopentenyl diphosphate biosynthetic process, mevalonate-independent pathway; jasmonic acid biosynthetic process; leaf morphogenesis; …	GO:0004659 GO:0010176	homogentisate phytyltransferase activity; prenyltransferase activity	GO:0005886 GO:0009507 GO:0016021	chloroplast; integral to membrane; plasma membrane	PF01040	UbiA prenyltransferase family	PTHR11048	PRENYLTRANSFERASES	NA	NA
DT	qPS-DT11	Glyma.11G210400	411	GO:0000096 GO:0006546 GO:0006636 GO:0006733 GO:0006766 GO:0008652 GO:0009072 GO:0009106 GO:0009108 GO:0009117 GO:0009266 GO:0009416 GO:0009695 GO:0009915 GO:0009965 GO:0010189 GO:0015994 GO:0019216 GO:0019288 GO:0019748 GO:0030154 GO:0031347 GO:0031408 GO:0042362 GO:0044272 GO:0045893 GO:0071555	aromatic amino acid family metabolic process; cell differentiation; cell wall organization; cellular amino acid biosynthetic process; chlorophyll metabolic process; coenzyme biosynthetic process; fat-soluble vitamin biosynthetic process; glycine catabolic process; isopentenyl diphosphate biosynthetic process, mevalonate-independent pathway; jasmonic acid biosynthetic process; leaf morphogenesis; …	GO:0004659 GO:0010176	homogentisate phytyltransferase activity; prenyltransferase activity	GO:0005886 GO:0009507 GO:0016021	chloroplast; integral to membrane; plasma membrane	PF01040	UbiA prenyltransferase family	PTHR11048	PRENYLTRANSFERASES	NA	NA
DT	qPS-DT11	Glyma.11G210500	409	GO:0000096 GO:0006546 GO:0006636 GO:0006733 GO:0006766 GO:0008652 GO:0009072 GO:0009106 GO:0009108 GO:0009117 GO:0009266 GO:0009416 GO:0009695 GO:0009915 GO:0009965 GO:0010189 GO:0015994 GO:0019216 GO:0019288 GO:0019748 GO:0030154 GO:0031347 GO:0031408 GO:0042362 GO:0044272 GO:0045893 GO:0071555	aromatic amino acid family metabolic process; cell differentiation; cell wall organization; cellular amino acid biosynthetic process; chlorophyll metabolic process; coenzyme biosynthetic process; fat-soluble vitamin biosynthetic process; glycine catabolic process; isopentenyl diphosphate biosynthetic process, mevalonate-independent pathway; jasmonic acid biosynthetic process; leaf morphogenesis; …	GO:0004659 GO:0010176	homogentisate phytyltransferase activity; prenyltransferase activity	GO:0005886 GO:0009507 GO:0016021	chloroplast; integral to membrane; plasma membrane	PF01040	UbiA prenyltransferase family	PTHR11048	PRENYLTRANSFERASES	NA	NA
DT	qPS-DT11	Glyma.11G210600	376	GO:0008150	biological process	GO:0016829 GO:0030570	lyase activity; pectate lyase activity	GO:0005886	plasma membrane	PF00544	Pectate lyase	NA	NA	NA	NA
DT	qPS-DT11	Glyma.11G210700	600	GO:0006418 GO:0006430 GO:0009165 GO:0009640 GO:0010388	cullin deneddylation; lysyl-tRNA aminoacylation; nucleotide biosynthetic process; photomorphogenesis; tRNA aminoacylation for protein translation	GO:0000166 GO:0003676 GO:0004812 GO:0004824 GO:0005524	ATP binding; aminoacyl-tRNA ligase activity; lysine-tRNA ligase activity; nucleic acid binding; nucleotide binding	GO:0005737 GO:0005829 GO:0009506	cytoplasm; cytosol; plasmodesma	PF00152 PF01336	tRNA synthetases class II (D, K and N) ; OB-fold nucleic acid binding domain	PTHR22594	ASPARTYL/LYSYL-TRNA SYNTHETASE	KOG1885	Lysyl-tRNA_synthetase_(class_II)
DT	qPS-DT11	Glyma.11G210800	401	GO:0006355 GO:0008284 GO:0009735 GO:0009737 GO:0009793 GO:0009845 GO:0010075 GO:0010093 GO:0010162 GO:0048440 GO:0048507	carpel development; embryo development ending in seed dormancy; meristem development; positive regulation of cell proliferation; regulation of meristem growth; regulation of transcription, DNA-dependent; response to abscisic acid stimulus; response to cytokinin stimulus; seed dormancy process; seed germination; specification of floral organ identity	GO:0003700 GO:0043565	sequence-specific DNA binding; sequence-specific DNA binding transcription factor activity	GO:0005634 GO:0005737	cytoplasm; nucleus	PF00046	Homeobox domain	PTHR24326	FAMILY NOT NAMED	NA	NA
DT	qPS-DT11	Glyma.11G210900	218	GO:0007264 GO:0015031 GO:0016192	protein transport; small GTPase mediated signal transduction; vesicle-mediated transport	GO:0005525	GTP binding	NA	NA	PF00071	Ras family	PTHR24073	FAMILY NOT NAMED	KOG0087	GTPase_Rab11/YPT3,_small_G_protein_superfamily
DT	qPS-DT11	Glyma.11G211000	109	GO:0008150	biological process	GO:0003674	molecular function	GO:0005634	nucleus	NA	NA	NA	NA	NA	NA
DT	qPS-DT11	Glyma.11G211100	932	GO:0006468 GO:0006569 GO:0009684 GO:0030003 GO:0044242 GO:0070838	cellular cation homeostasis; cellular lipid catabolic process; divalent metal ion transport; indoleacetic acid biosynthetic process; protein phosphorylation; tryptophan catabolic process	GO:0004672 GO:0004674 GO:0005524 GO:0016301 GO:0016772	ATP binding; kinase activity; protein kinase activity; protein serine/threonine kinase activity; transferase activity, transferring phosphorus-containing groups	GO:0005576 GO:0005773 GO:0005886	extracellular region; plasma membrane; vacuole	PF00069 PF00560	Protein kinase domain; Leucine Rich Repeat	PTHR24420	LEUCINE-RICH REPEAT RECEPTOR-LIKE PROTEIN KINASE	KOG1187	Serine/threonine_protein_kinase
DT	qPS-DT11	Glyma.11G211200	131	GO:0000394 GO:0006281 GO:0006355 GO:0006366	DNA repair; RNA splicing, via endonucleolytic cleavage and ligation; regulation of transcription, DNA-dependent; transcription from RNA polymerase II promoter	NA	NA	GO:0005634	nucleus	PF03849	Transcription factor Tfb2	PTHR13152	TFIIH, POLYPEPTIDE 4	NA	NA
DT	qPS-DT11	Glyma.11G211300	75	GO:0000394 GO:0006281 GO:0006355 GO:0006366	DNA repair; RNA splicing, via endonucleolytic cleavage and ligation; regulation of transcription, DNA-dependent; transcription from RNA polymerase II promoter	NA	NA	GO:0005634	nucleus	PF03849	Transcription factor Tfb2	NA	NA	NA	NA
DT	qPS-DT11	Glyma.11G211400	301	GO:0009793 GO:0009960	embryo development ending in seed dormancy; endosperm development	GO:0003674	molecular function	GO:0005575	cellular component	NA	NA	NA	NA	NA	NA
DT	qPS-DT11	Glyma.11G211500	164	GO:0008150	biological process	GO:0003674	molecular function	GO:0005634 GO:0005829	cytosol; nucleus	PF10252	Casein kinase substrate phosphoprotein PP28	PTHR22055	28 KDA HEAT- AND ACID-STABLE PHOSPHOPROTEIN (PDGF-ASSOCIATED PROTEIN)	KOG3375	Phosphoprotein/predicted_coiled-coil_protein
DT	qPS-DT11	Glyma.11G211600	69	GO:0006412	translation	GO:0003735	structural constituent of ribosome	GO:0005622 GO:0005840	intracellular; ribosome	PF01197	Ribosomal protein L31	NA	NA	NA	NA
DT	qPS-DT11	Glyma.11G211700	604	GO:0008150 GO:0009220	biological process; pyrimidine ribonucleotide biosynthetic process	NA	NA	GO:0009507	chloroplast	NA	NA	NA	NA	NA	NA
DT	qPS-DT11	Glyma.11G211800	91	GO:0008150	biological process	GO:0003674	molecular function	GO:0005634	nucleus	PF05129	Transcription elongation factor Elf1 like	PTHR20934	UNCHARACTERIZED	KOG3214	Uncharacterized_Zn_ribbon-containing_protein
DT	qPS-DT11	Glyma.11G211900	460	GO:0009610 GO:0045893 GO:0048574 GO:0048578	long-day photoperiodism, flowering; positive regulation of long-day photoperiodism, flowering; positive regulation of transcription, DNA-dependent; response to symbiotic fungus	GO:0005515 GO:0043565	protein binding; sequence-specific DNA binding	GO:0005575	cellular component	NA	NA	NA	NA	NA	NA
DT	qPS-DT11	Glyma.11G212000	523	GO:0007165 GO:0009414 GO:0009611 GO:0009620 GO:0009695 GO:0009723 GO:0009733 GO:0009738 GO:0009753 GO:0009867 GO:0042538 GO:0055114	abscisic acid mediated signaling pathway; hyperosmotic salinity response; jasmonic acid biosynthetic process; jasmonic acid mediated signaling pathway; oxidation-reduction process; response to auxin stimulus; response to ethylene stimulus; response to fungus; response to jasmonic acid stimulus; response to water deprivation; response to wounding; signal transduction	GO:0005506 GO:0009055 GO:0016705 GO:0018685 GO:0019825 GO:0020037	alkane 1-monooxygenase activity; electron carrier activity; heme binding; iron ion binding; oxidoreductase activity, acting on paired donors, with incorporation or reduction of molecular oxygen; oxygen binding	GO:0005576 GO:0043231	extracellular region; intracellular membrane-bounded organelle	PF00067	Cytochrome P450	PTHR24296	FAMILY NOT NAMED	KOG0157	Cytochrome_P450_CYP4/CYP19/CYP26_subfamilies
DT	qPS-DT11	Glyma.11G212100	475	GO:0008150	biological process	GO:0005516	calmodulin binding	GO:0009507	chloroplast	NA	NA	NA	NA	NA	NA
DT	qPS-DT11	Glyma.11G212200	87	NA	NA	NA	NA	NA	NA	NA	NA	NA	NA	NA	NA
DT	qPS-DT11	Glyma.11G212300	1075	NA	NA	GO:0005543 GO:0046872	metal ion binding; phospholipid binding	GO:0005773 GO:0005794 GO:0005886	Golgi apparatus; plasma membrane; vacuole	PF01363 PF08381 PF00415	FYVE zinc finger; Transcription factor regulating root and shoot growth via Pin3; Regulator of chromosome condensation (RCC1) repeat	PTHR22870	REGULATOR OF CHROMOSOME CONDENSATION	KOG1427	Uncharacterized_conserved_protein,_contains_RCC1_domain
DT	qPS-DT11	Glyma.11G212400	673	GO:0006355 GO:0007275	multicellular organismal development; regulation of transcription, DNA-dependent	GO:0003677 GO:0003700	DNA binding; sequence-specific DNA binding transcription factor activity	GO:0005634	nucleus	PF02365	No apical meristem (NAM) protein	NA	NA	NA	NA
DT	qPS-DT11	Glyma.11G212500	419	GO:0008150	biological process	GO:0003674	molecular function	GO:0009507	chloroplast	NA	NA	NA	NA	NA	NA
DT	qPS-DT11	Glyma.11G212600	247	NA	NA	GO:0003674	molecular function	GO:0005634	nucleus	NA	NA	NA	NA	NA	NA
DT	qPS-DT13	Glyma.13G240200	526	GO:0010267	production of ta-siRNAs involved in RNA interference	GO:0003674	molecular function	GO:0005634 GO:0009507	chloroplast; nucleus	PF08590	Domain of unknown function (DUF1771)	NA	NA	NA	NA
DT	qPS-DT13	Glyma.13G240300	130	GO:0009733 GO:0010044	response to aluminum ion; response to auxin stimulus	GO:0003674	molecular function	GO:0005737 GO:0005886	cytoplasm; plasma membrane	PF12481	Aluminium induced protein	PTHR11772	ASPARAGINE SYNTHETASE	NA	NA
DT	qPS-DT13	Glyma.13G240400	67	NA	NA	NA	NA	NA	NA	NA	NA	NA	NA	NA	NA
DT	qPS-DT13	Glyma.13G240500	513	GO:0000256 GO:0006995 GO:0010136	allantoin catabolic process; cellular response to nitrogen starvation; ureide catabolic process	GO:0004038 GO:0008270 GO:0016787 GO:0016810 GO:0050897	allantoinase activity; cobalt ion binding; hydrolase activity; hydrolase activity, acting on carbon-nitrogen (but not peptide) bonds; zinc ion binding	GO:0005783	endoplasmic reticulum	PF01979	Amidohydrolase family	PTHR11647	AMINOHYDROLASE	KOG2584	Dihydroorotase_and_related_enzymes
DT	qPS-DT13	Glyma.13G240600	514	GO:0000256 GO:0006995 GO:0010136	allantoin catabolic process; cellular response to nitrogen starvation; ureide catabolic process	GO:0004038 GO:0008270 GO:0016787 GO:0016810 GO:0050897	allantoinase activity; cobalt ion binding; hydrolase activity; hydrolase activity, acting on carbon-nitrogen (but not peptide) bonds; zinc ion binding	GO:0005783	endoplasmic reticulum	PF01979	Amidohydrolase family	PTHR11647	AMINOHYDROLASE	KOG2584	Dihydroorotase_and_related_enzymes
DT	qPS-DT13	Glyma.13G240700	325	GO:0006629 GO:0006633 GO:0009827 GO:0009860 GO:0030148 GO:0055114	fatty acid biosynthetic process; lipid metabolic process; oxidation-reduction process; plant-type cell wall modification; pollen tube growth; sphingolipid biosynthetic process	GO:0016491 GO:0016705 GO:0042284	oxidoreductase activity; oxidoreductase activity, acting on paired donors, with incorporation or reduction of molecular oxygen; sphingolipid delta-4 desaturase activity	GO:0016021	integral to membrane	PF00487 PF08557	Fatty acid desaturase; Sphingolipid Delta4-desaturase (DES)	PTHR12879	SPHINGOLIPID DELTA 4 DESATURASE/C-4 HYDROXYLASE PROTEIN DES2	KOG2987	Fatty_acid_desaturase
DT	qPS-DT13	Glyma.13G240800	251	NA	NA	GO:0008270	zinc ion binding	GO:0005634	nucleus	PF00097	Zinc finger, C3HC4 type (RING finger)	PTHR15067	FAMILY NOT NAMED	KOG1039	Predicted_E3_ubiquitin_ligase
DT	qPS-DT13	Glyma.13G240900	399	GO:0009611 GO:0009620 GO:0009695 GO:0009753	jasmonic acid biosynthetic process; response to fungus; response to jasmonic acid stimulus; response to wounding	GO:0003674	molecular function	NA	NA	PF00571	CBS domain	NA	NA	KOG1764	5'-AMP-activated_protein_kinase,_gamma_subunit
DT	qPS-DT13	Glyma.13G241000	646	GO:0009082	branched-chain amino acid biosynthetic process	GO:0000287 GO:0003824 GO:0003984 GO:0004737 GO:0016740 GO:0030976 GO:0050660	acetolactate synthase activity; catalytic activity; flavin adenine dinucleotide binding; magnesium ion binding; pyruvate decarboxylase activity; thiamine pyrophosphate binding; transferase activity	GO:0009507 GO:0009570	chloroplast; chloroplast stroma	PF02775 PF02776 PF00205	Thiamine pyrophosphate enzyme, C-terminal TPP binding domain; Thiamine pyrophosphate enzyme, N-terminal TPP binding domain; Thiamine pyrophosphate enzyme, central domain	PTHR18968	THIAMINE PYROPHOSPHATE ENZYMES	KOG4166	Thiamine_pyrophosphate-requiring_enzyme
DT	qPS-DT13	Glyma.13G241100	1227	GO:0006355 GO:0006970 GO:0007155 GO:0009631 GO:0010090 GO:0010104 GO:0010228 GO:0016926 GO:0032922 GO:0045010 GO:0048586 GO:0048765 GO:0050665 GO:0071555 GO:1901672 GO:2000022	actin nucleation; cell adhesion; cell wall organization; circadian regulation of gene expression; cold acclimation; hydrogen peroxide biosynthetic process; positive regulation of systemic acquired resistance; protein desumoylation; regulation of ethylene mediated signaling pathway; regulation of jasmonic acid mediated signaling pathway; regulation of long-day photoperiodism, flowering; regulation…	GO:0003674	molecular function	GO:0005634	nucleus	NA	NA	NA	NA	NA	NA
DT	qPS-DT13	Glyma.13G241200	378	GO:0002237 GO:0006468 GO:0009581 GO:0009595 GO:0010200	detection of biotic stimulus; detection of external stimulus; protein phosphorylation; response to chitin; response to molecule of bacterial origin	GO:0004672 GO:0004674 GO:0005524 GO:0016301 GO:0016772	ATP binding; kinase activity; protein kinase activity; protein serine/threonine kinase activity; transferase activity, transferring phosphorus-containing groups	NA	NA	PF07714	Protein tyrosine kinase	PTHR24420	LEUCINE-RICH REPEAT RECEPTOR-LIKE PROTEIN KINASE	KOG1187	Serine/threonine_protein_kinase
DT	qPS-DT13	Glyma.13G241300	314	GO:0006499 GO:0006886 GO:0006888 GO:0007030 GO:0007033 GO:0016192 GO:0043090	ER to Golgi vesicle-mediated transport; Golgi organization; N-terminal protein myristoylation; amino acid import; intracellular protein transport; vacuole organization; vesicle-mediated transport	GO:0005198	structural molecule activity	GO:0005622 GO:0005634 GO:0005829 GO:0005886	cytosol; intracellular; nucleus; plasma membrane	PF01086	Clathrin light chain	PTHR10639	CLATHRIN LIGHT CHAIN	KOG4031	Vesicle_coat_protein_clathrin,_light_chain
DT	qPS-DT13	Glyma.13G241400	961	GO:0009611 GO:0009651 GO:0009738 GO:0045892	abscisic acid mediated signaling pathway; negative regulation of transcription, DNA-dependent; response to salt stress; response to wounding	GO:0003725 GO:0004647 GO:0016791 GO:0019204	double-stranded RNA binding; nucleotide phosphatase activity; phosphatase activity; phosphoserine phosphatase activity	GO:0005622 GO:0005634	intracellular; nucleus	PF03031 PF00035	NLI interacting factor-like phosphatase; Double-stranded RNA binding motif	PTHR23081	RNA POLYMERASE II CTD PHOSPHATASE	NA	NA
DT	qPS-DT13	Glyma.13G241500	223	GO:0055114	oxidation-reduction process	GO:0008137 GO:0009055 GO:0016651 GO:0046872 GO:0051536 GO:0051539	4 iron, 4 sulfur cluster binding; NADH dehydrogenase (ubiquinone) activity; electron carrier activity; iron-sulfur cluster binding; metal ion binding; oxidoreductase activity, acting on NAD(P)H	GO:0005739 GO:0005747 GO:0016020	membrane; mitochondrial respiratory chain complex I; mitochondrion	PF00037	4Fe-4S binding domain	PTHR10849	NADH DEHYDROGENASE [UBIQUINONE] IRON-SULFUR PROTEIN 8, MITOCHONDRIAL	KOG3256	NADH:_ubiquinone_oxidoreductase,_NDUFS8/23_kDa_subunit
DT	qPS-DT13	Glyma.13G241600	426	NA	NA	GO:0008378 GO:0016740 GO:0016757	galactosyltransferase activity; transferase activity; transferase activity, transferring glycosyl groups	GO:0005794 GO:0005795	Golgi apparatus; Golgi stack	PF04488 PF04572	Glycosyltransferase sugar-binding region containing DXD motif ; Alpha 1,4-glycosyltransferase conserved region	PTHR12042	LACTOSYLCERAMIDE 4-ALPHA-GALACTOSYLTRANSFERASE (ALPHA- 1,4-GALACTOSYLTRANSFERASE)	KOG1928	Alpha-1,4-N-acetylglucosaminyltransferase
DT	qPS-DT13	Glyma.13G241700	525	GO:0006810 GO:0055085	transmembrane transport; transport	GO:0005215 GO:0005351 GO:0015144 GO:0022857 GO:0022891	carbohydrate transmembrane transporter activity; substrate-specific transmembrane transporter activity; sugar:hydrogen symporter activity; transmembrane transporter activity; transporter activity	GO:0005886 GO:0016020 GO:0016021	integral to membrane; membrane; plasma membrane	PF00083	Sugar (and other) transporter	PTHR24063	FAMILY NOT NAMED	KOG0254	Predicted_transporter_(major_facilitator_superfamily)
DT	qPS-DT13	Glyma.13G241800	576	GO:0006397	mRNA processing	NA	NA	GO:0005634 GO:0005829	cytosol; nucleus	PF04037 PF04046	Domain of unknown function (DUF382) ; PSP	PTHR12785	FAMILY NOT NAMED	KOG2330	Splicing_factor_3b,_subunit_2
DT	qPS-DT13	Glyma.13G241900	279	GO:0006355	regulation of transcription, DNA-dependent	GO:0003677 GO:0003700 GO:0008270	DNA binding; sequence-specific DNA binding transcription factor activity; zinc ion binding	GO:0005634	nucleus	PF02701	Dof domain, zinc finger	NA	NA	NA	NA
DT	qPS-DT13	Glyma.13G242000	217	NA	NA	NA	NA	NA	NA	PF12143	Protein of unknown function (DUF B2219)	NA	NA	NA	NA
DT	qPS-DT13	Glyma.13G242100	252	GO:0001666 GO:0008150 GO:0009862 GO:0010310	biological process; regulation of hydrogen peroxide metabolic process; response to hypoxia; systemic acquired resistance, salicylic acid mediated signaling pathway	GO:0005515	protein binding	GO:0005634 GO:0005829 GO:0005886 GO:0009506	cytosol; nucleus; plasma membrane; plasmodesma	PF12481 PF12504	Aluminium induced protein ; PF12504	PTHR11772	ASPARAGINE SYNTHETASE	NA	NA
DT	qPS-DT13	Glyma.13G242200	68	NA	NA	NA	NA	NA	NA	NA	NA	NA	NA	NA	NA
DT	qPS-DT13	Glyma.13G242300	602	NA	NA	NA	NA	NA	NA	PF12142 PF12143 PF00264	Polyphenol oxidase middle domain; Protein of unknown function (DUF B2219); Common central domain of tyrosinase	PTHR11474	TYROSINASE	NA	NA
DT	qPS-DT13	Glyma.13G242400	577	NA	NA	NA	NA	NA	NA	PF12143 PF00264 PF12142	Protein of unknown function (DUF B2219); Common central domain of tyrosinase; Polyphenol oxidase middle domain	PTHR11474	TYROSINASE	NA	NA
DT	qPS-DT13	Glyma.13G242500	103	NA	NA	NA	NA	NA	NA	NA	NA	NA	NA	NA	NA
DT	qPS-DT13	Glyma.13G242600	93	NA	NA	NA	NA	NA	NA	NA	NA	NA	NA	NA	NA
DT	qPS-DT13	Glyma.13G242700	697	GO:0008150	biological process	GO:0003674	molecular function	GO:0009507	chloroplast	NA	NA	NA	NA	NA	NA
DT	qPS-DT13	Glyma.13G242800	920	GO:0006952	defense response	NA	NA	GO:0005886	plasma membrane	NA	NA	NA	NA	NA	NA
DT	qPS-DT13	Glyma.13G242900	107	GO:0007165	signal transduction	NA	NA	GO:0005622 GO:0005737	cytoplasm; intracellular	PF01582	TIR domain	NA	NA	NA	NA
DT	qPS-DT13	Glyma.13G243000	194	GO:0007165	signal transduction	NA	NA	GO:0005622 GO:0005737	cytoplasm; intracellular	PF01582	TIR domain	NA	NA	NA	NA
DT	qPS-DT13	Glyma.13G243100	147	GO:0001510 GO:0006412 GO:0009409	RNA methylation; response to cold; translation	GO:0003735	structural constituent of ribosome	GO:0005622 GO:0005634 GO:0005730 GO:0005774 GO:0005829 GO:0005840 GO:0005886 GO:0009507 GO:0015934 GO:0016020 GO:0022625 GO:0022626	chloroplast; cytosol; cytosolic large ribosomal subunit; cytosolic ribosome; intracellular; large ribosomal subunit; membrane; nucleolus; nucleus; plasma membrane; ribosome; vacuolar membrane	PF00467	KOW motif	PTHR11143	60S RIBOSOMAL PROTEIN L26 FAMILY MEMBER	KOG3401	60S_ribosomal_protein_L26
DT	qPS-DT13	Glyma.13G243200	364	GO:0006355 GO:0007275	multicellular organismal development; regulation of transcription, DNA-dependent	GO:0003677 GO:0003700	DNA binding; sequence-specific DNA binding transcription factor activity	GO:0005634	nucleus	PF02365	No apical meristem (NAM) protein	NA	NA	NA	NA
DT	qPS-DT13	Glyma.13G243300	123	NA	NA	NA	NA	NA	NA	NA	NA	NA	NA	NA	NA
DT	qPS-DT13	Glyma.13G243400	242	GO:0008152 GO:0009062 GO:0080167	fatty acid catabolic process; metabolic process; response to karrikin	GO:0003824 GO:0004165 GO:0008809	carnitine racemase activity; catalytic activity; dodecenoyl-CoA delta-isomerase activity	GO:0005634 GO:0005737 GO:0005829	cytoplasm; cytosol; nucleus	PF00378	Enoyl-CoA hydratase/isomerase family	PTHR11941	ENOYL-COA HYDRATASE-RELATED	NA	NA
DT	qPS-DT13	Glyma.13G243500	479	GO:0006508	proteolysis	GO:0004185	serine-type carboxypeptidase activity	GO:0005576	extracellular region	PF00450	Serine carboxypeptidase	PTHR11802	SERINE PROTEASE FAMILY S10 SERINE CARBOXYPEPTIDASE	KOG1282	Serine_carboxypeptidases_(lysosomal_cathepsin_A)
DT	qPS-DT13	Glyma.13G243600	1320	GO:0009553	embryo sac development	GO:0003676 GO:0003677 GO:0004386 GO:0005524 GO:0008270	ATP binding; DNA binding; helicase activity; nucleic acid binding; zinc ion binding	GO:0005634	nucleus	PF00176 PF00271	SNF2 family N-terminal domain; Helicase conserved C-terminal domain	PTHR10799	SWI/SNF-RELATED MATRIX-ASSOCIATED ACTIN-DEPENDENT REGULATOR OF CHROMATIN SUBFAMILY-RELATED	KOG1001	Helicase-like_transcription_factor_HLTF/DNA_helicase_RAD5,_DEAD-box_superfamily
DT	qPS-DT13	Glyma.13G243700	243	GO:0008150	biological process	GO:0003674	molecular function	GO:0005634	nucleus	PF08513 PF10607	LisH; CTLH/CRA C-terminal to LisH motif domain	PTHR12864	RAN BINDING PROTEIN 9-RELATED	KOG2659	LisH_motif-containing_protein
DT	qPS-DT13	Glyma.13G243800	91	GO:0008150	biological process	GO:0003674	molecular function	GO:0005739	mitochondrion	NA	NA	NA	NA	NA	NA
DT	qPS-DT13	Glyma.13G243900	374	GO:0008150	biological process	GO:0003674	molecular function	GO:0005737	cytoplasm	PF01344	Kelch motif	PTHR24412	FAMILY NOT NAMED	NA	NA
DT	qPS-DT13	Glyma.13G244000	156	GO:0008150	biological process	GO:0003674	molecular function	GO:0005634	nucleus	NA	NA	NA	NA	NA	NA
DT	qPS-DT13	Glyma.13G244100	254	GO:0008150	biological process	GO:0003674	molecular function	GO:0005634	nucleus	NA	NA	NA	NA	NA	NA
DT	qPS-DT13	Glyma.13G244200	718	GO:0006468 GO:0007169 GO:0007623	circadian rhythm; protein phosphorylation; transmembrane receptor protein tyrosine kinase signaling pathway	GO:0004672 GO:0004674 GO:0004713 GO:0005524 GO:0016301 GO:0016772	ATP binding; kinase activity; protein kinase activity; protein serine/threonine kinase activity; protein tyrosine kinase activity; transferase activity, transferring phosphorus-containing groups	GO:0005886	plasma membrane	PF07714 PF00560	Protein tyrosine kinase; Leucine Rich Repeat	PTHR24420	LEUCINE-RICH REPEAT RECEPTOR-LIKE PROTEIN KINASE	KOG1187	Serine/threonine_protein_kinase
DT	qPS-DT13	Glyma.13G244300	825	GO:0009651 GO:0009737	response to abscisic acid stimulus; response to salt stress	GO:0000166	nucleotide binding	GO:0005737 GO:0005834 GO:0080008	CUL4-RING ubiquitin ligase complex; cytoplasm; heterotrimeric G-protein complex	PF00400	WD domain, G-beta repeat	PTHR19845	KATANIN P80 SUBUNIT	KOG0267	Microtubule_severing_protein_katanin_p80_subunit_B_(contains_WD40_repeats)
DT	qPS-DT13	Glyma.13G244400	476	GO:0008150	biological process	GO:0003677	DNA binding	GO:0005634	nucleus	PF00439	Bromodomain	PTHR22880	FALZ-RELATED BROMODOMAIN-CONTAINING PROTEINS	NA	NA
DT	qPS-DT13	Glyma.13G244500	412	GO:0008150	biological process	GO:0016757	transferase activity, transferring glycosyl groups	GO:0005739	mitochondrion	PF05212	Protein of unknown function (DUF707)	NA	NA	NA	NA
DT	qPS-DT13	Glyma.13G244600	280	GO:0015031	protein transport	GO:0022857	transmembrane transporter activity	GO:0005768 GO:0005794 GO:0005802 GO:0005886 GO:0016020 GO:0016021	Golgi apparatus; endosome; integral to membrane; membrane; plasma membrane; trans-Golgi network	PF04144	SCAMP family	PTHR10687	SECRETORY CARRIER-ASSOCIATED MEMBRANE PROTEIN (SCAMP)	KOG3088	Secretory_carrier_membrane_protein
DT	qPS-DT13	Glyma.13G244700	87	GO:0006970 GO:0009611 GO:0009617 GO:0009651 GO:0009693 GO:0009737 GO:0009751 GO:0009753 GO:0009961 GO:0010200	ethylene biosynthetic process; response to 1-Aminocyclopropane-1-carboxylic Acid; response to abscisic acid stimulus; response to bacterium; response to chitin; response to jasmonic acid stimulus; response to osmotic stress; response to salicylic acid stimulus; response to salt stress; response to wounding	GO:0003674	molecular function	GO:0005634	nucleus	NA	NA	NA	NA	NA	NA
DT	qPS-DT13	Glyma.13G244800	169	GO:0008150	biological process	GO:0003674	molecular function	GO:0005576	extracellular region	NA	NA	NA	NA	NA	NA
DT	qPS-DT13	Glyma.13G244900	466	GO:0006790 GO:0046854	phosphatidylinositol phosphorylation; sulfur compound metabolic process	GO:0008441	3'(2'),5'-bisphosphate nucleotidase activity	GO:0005739	mitochondrion	PF00459	Inositol monophosphatase family	PTHR20854	INOSITOL MONOPHOSPHATASE	KOG1528	Salt-sensitive_3'-phosphoadenosine-5'-phosphatase_HAL2/SAL1
DT	qPS-DT13	Glyma.13G245000	517	GO:0006865 GO:0010075	amino acid transport; regulation of meristem growth	GO:0015171	amino acid transmembrane transporter activity	GO:0005886 GO:0016020	membrane; plasma membrane	PF01490	Transmembrane amino acid transporter protein	PTHR22950	AMINO ACID TRANSPORTER	KOG1303	Amino_acid_transporters
DT	qPS-DT13	Glyma.13G245100	334	GO:0006308 GO:0010150 GO:0080187	DNA catabolic process; floral organ senescence; leaf senescence	GO:0000014 GO:0003676 GO:0004519 GO:0016788 GO:0016891 GO:0043765	T/G mismatch-specific endonuclease activity; endonuclease activity; endoribonuclease activity, producing 5'-phosphomonoesters; hydrolase activity, acting on ester bonds; nucleic acid binding; single-stranded DNA specific endodeoxyribonuclease activity	GO:0005576	extracellular region	PF02265	S1/P1 Nuclease	NA	NA	NA	NA
DT	qPS-DT13	Glyma.13G245200	77	GO:0006412	translation	GO:0003723 GO:0003735	RNA binding; structural constituent of ribosome	GO:0000312 GO:0005622 GO:0005840 GO:0009507 GO:0015935	chloroplast; intracellular; plastid small ribosomal subunit; ribosome; small ribosomal subunit	PF00177	Ribosomal protein S7p/S5e	NA	NA	NA	NA
DT	qPS-DT13	Glyma.13G245300	147	GO:0001510 GO:0006412 GO:0009409	RNA methylation; response to cold; translation	GO:0003735	structural constituent of ribosome	GO:0005622 GO:0005634 GO:0005730 GO:0005774 GO:0005829 GO:0005840 GO:0005886 GO:0009507 GO:0015934 GO:0016020 GO:0022625 GO:0022626	chloroplast; cytosol; cytosolic large ribosomal subunit; cytosolic ribosome; intracellular; large ribosomal subunit; membrane; nucleolus; nucleus; plasma membrane; ribosome; vacuolar membrane	PF00467	KOW motif	PTHR11143	60S RIBOSOMAL PROTEIN L26 FAMILY MEMBER	KOG3401	60S_ribosomal_protein_L26
DT	qPS-DT13	Glyma.13G245400	76	GO:0009610 GO:0055114	oxidation-reduction process; response to symbiotic fungus	GO:0000166 GO:0008270 GO:0016491	nucleotide binding; oxidoreductase activity; zinc ion binding	GO:0005737 GO:0005739 GO:0005829	cytoplasm; cytosol; mitochondrion	NA	NA	NA	NA	NA	NA
DT	qPS-DT13	Glyma.13G245500	297	GO:0008150	biological process	NA	NA	GO:0005783 GO:0009507	chloroplast; endoplasmic reticulum	PF03619	Organic solute transporter Ostalpha	PTHR23423	ORGANIC SOLUTE TRANSPORTER-RELATED	KOG2641	Predicted_seven_transmembrane_receptor_-_rhodopsin_family
DT	qPS-DT14	Glyma.14G216200	390	GO:0000271 GO:0006833 GO:0007389 GO:0008361 GO:0009651 GO:0009750 GO:0009825 GO:0009826 GO:0009834 GO:0009926 GO:0009932 GO:0010015 GO:0010075 GO:0010817 GO:0040007 GO:0043481 GO:0048767 GO:0071555 GO:0090355 GO:0090358	anthocyanin accumulation in tissues in response to UV light; auxin polar transport; cell tip growth; cell wall organization; growth; multidimensional cell growth; pattern specification process; polysaccharide biosynthetic process; positive regulation of auxin metabolic process; positive regulation of tryptophan metabolic process; regulation of cell size; regulation of hormone levels; regulation o…	NA	NA	GO:0005774 GO:0005886 GO:0009705 GO:0016020	membrane; plant-type vacuole membrane; plasma membrane; vacuolar membrane	PF00892	EamA-like transporter family	NA	NA	NA	NA
DT	qPS-DT14	Glyma.14G216300	368	GO:0006096 GO:0006508 GO:0006833 GO:0006970 GO:0006972 GO:0007030 GO:0009266 GO:0009269 GO:0009414 GO:0009651 GO:0042742 GO:0046686	Golgi organization; defense response to bacterium; glycolysis; hyperosmotic response; proteolysis; response to cadmium ion; response to desiccation; response to osmotic stress; response to salt stress; response to temperature stimulus; response to water deprivation; water transport	GO:0004197 GO:0008234	cysteine-type endopeptidase activity; cysteine-type peptidase activity	GO:0005576 GO:0005634 GO:0005773	extracellular region; nucleus; vacuole	PF00112 PF08246	Papain family cysteine protease; Cathepsin propeptide inhibitor domain (I29)	PTHR12411	CYSTEINE PROTEASE FAMILY C1-RELATED	KOG1542	Cysteine_proteinase_Cathepsin_F
DT	qPS-DT16-1	Glyma.16G138300	759	GO:0001666 GO:0009862 GO:0010310 GO:0016567 GO:0031347	protein ubiquitination; regulation of defense response; regulation of hydrogen peroxide metabolic process; response to hypoxia; systemic acquired resistance, salicylic acid mediated signaling pathway	GO:0004842 GO:0019894	kinesin binding; ubiquitin-protein ligase activity	GO:0000151 GO:0005871	kinesin complex; ubiquitin ligase complex	PF05804 PF04564	Kinesin-associated protein (KAP); U-box domain	PTHR22849	WDSAM1 PROTEIN	NA	NA
DT	qPS-DT16-1	Glyma.16G138400	74	GO:0006355	regulation of transcription, DNA-dependent	GO:0003677 GO:0003700	DNA binding; sequence-specific DNA binding transcription factor activity	GO:0005634 GO:0009507	chloroplast; nucleus	NA	NA	PTHR25040	FAMILY NOT NAMED	NA	NA
DT	qPS-DT16-1	Glyma.16G138500	69	GO:0006355	regulation of transcription, DNA-dependent	GO:0003677 GO:0003700	DNA binding; sequence-specific DNA binding transcription factor activity	GO:0005634	nucleus	NA	NA	PTHR25040	FAMILY NOT NAMED	NA	NA
DT	qPS-DT16-1	Glyma.16G138600	131	NA	NA	NA	NA	NA	NA	NA	NA	NA	NA	NA	NA
DT	qPS-DT16-1	Glyma.16G138700	330	NA	NA	GO:0003677 GO:0003700	DNA binding; sequence-specific DNA binding transcription factor activity	GO:0005634	nucleus	PF04770	ZF-HD protein dimerisation region	NA	NA	NA	NA
DT	qPS-DT16-1	Glyma.16G138800	485	GO:0009694 GO:0009753 GO:0010030 GO:0042593	glucose homeostasis; jasmonic acid metabolic process; positive regulation of seed germination; response to jasmonic acid stimulus	GO:0005215 GO:0005351 GO:0015144 GO:0022857 GO:0022891	carbohydrate transmembrane transporter activity; substrate-specific transmembrane transporter activity; sugar:hydrogen symporter activity; transmembrane transporter activity; transporter activity	GO:0005774 GO:0005794 GO:0005886 GO:0009705 GO:0016020	Golgi apparatus; membrane; plant-type vacuole membrane; plasma membrane; vacuolar membrane	PF00083	Sugar (and other) transporter	PTHR24063	FAMILY NOT NAMED	KOG0254	Predicted_transporter_(major_facilitator_superfamily)
DT	qPS-DT16-1	Glyma.16G138900	149	GO:0009694 GO:0009753 GO:0010030 GO:0042593	glucose homeostasis; jasmonic acid metabolic process; positive regulation of seed germination; response to jasmonic acid stimulus	GO:0005215 GO:0005351 GO:0015144 GO:0022857 GO:0022891	carbohydrate transmembrane transporter activity; substrate-specific transmembrane transporter activity; sugar:hydrogen symporter activity; transmembrane transporter activity; transporter activity	GO:0005774 GO:0005794 GO:0005886 GO:0009705 GO:0016020	Golgi apparatus; membrane; plant-type vacuole membrane; plasma membrane; vacuolar membrane	PF00083	Sugar (and other) transporter	PTHR24063	FAMILY NOT NAMED	NA	NA
DT	qPS-DT16-1	Glyma.16G139000	343	GO:0009694 GO:0009753 GO:0010030 GO:0042593	glucose homeostasis; jasmonic acid metabolic process; positive regulation of seed germination; response to jasmonic acid stimulus	GO:0005215 GO:0005351 GO:0015144 GO:0022857 GO:0022891	carbohydrate transmembrane transporter activity; substrate-specific transmembrane transporter activity; sugar:hydrogen symporter activity; transmembrane transporter activity; transporter activity	GO:0005774 GO:0005794 GO:0005886 GO:0009705 GO:0016020	Golgi apparatus; membrane; plant-type vacuole membrane; plasma membrane; vacuolar membrane	PF00083	Sugar (and other) transporter	PTHR24063	FAMILY NOT NAMED	NA	NA
DT	qPS-DT16-1	Glyma.16G139100	105	NA	NA	GO:0016787	hydrolase activity	NA	NA	NA	NA	PTHR10992	ALPHA/BETA HYDROLASE FOLD-CONTAINING PROTEIN	NA	NA
DT	qPS-DT16-1	Glyma.16G139200	399	GO:0008150	biological process	GO:0046983	protein dimerization activity	GO:0005634 GO:0009506	nucleus; plasmodesma	NA	NA	PTHR11697	GENERAL TRANSCRIPTION FACTOR 2-RELATED ZINC FINGER PROTEIN	NA	NA
DT	qPS-DT16-1	Glyma.16G139300	133	NA	NA	NA	NA	NA	NA	NA	NA	NA	NA	NA	NA
DT	qPS-DT16-1	Glyma.16G139400	252	GO:0006355 GO:0009790 GO:0009909 GO:0048446	embryo development; petal morphogenesis; regulation of flower development; regulation of transcription, DNA-dependent	GO:0003700 GO:0008270 GO:0043565	sequence-specific DNA binding; sequence-specific DNA binding transcription factor activity; zinc ion binding	GO:0005634	nucleus	PF00320	GATA zinc finger	PTHR10071	TRANSCRIPTION FACTOR GATA (GATA BINDING FACTOR)	NA	NA
DT	qPS-DT16-1	Glyma.16G139500	205	GO:0008150	biological process	GO:0003674	molecular function	GO:0005737 GO:0009507	chloroplast; cytoplasm	PF02545	Maf-like protein	PTHR11746	O-METHYLTRANSFERASE	KOG1509	Predicted_nucleic_acid-binding_protein_ASMTL
DT	qPS-DT16-1	Glyma.16G139600	566	GO:0019288 GO:0042744 GO:0055114	hydrogen peroxide catabolic process; isopentenyl diphosphate biosynthetic process, mevalonate-independent pathway; oxidation-reduction process	GO:0005507 GO:0016491	copper ion binding; oxidoreductase activity	GO:0005739	mitochondrion	PF01266	FAD dependent oxidoreductase	PTHR10668	PHYTOENE DEHYDROGENASE	KOG4254	Phytoene_desaturase
DT	qPS-DT16-1	Glyma.16G139700	167	GO:0006810 GO:0006886 GO:0015031 GO:0016192	intracellular protein transport; protein transport; transport; vesicle-mediated transport	GO:0008565	protein transporter activity	GO:0030117 GO:0030125	clathrin vesicle coat; membrane coat	PF01217	Clathrin adaptor complex small chain	PTHR11753	CLATHRIN COAT ASSEMBLY PROTEIN	KOG0936	Clathrin_adaptor_complex,_small_subunit
DT	qPS-DT16-1	Glyma.16G139800	568	GO:0008150	biological process	NA	NA	GO:0005739	mitochondrion	PF01535	PPR repeat	PTHR24015	FAMILY NOT NAMED	NA	NA
DT	qPS-DT16-1	Glyma.16G139900	318	NA	NA	GO:0003824 GO:0016846 GO:0030170	carbon-sulfur lyase activity; catalytic activity; pyridoxal phosphate binding	GO:0005576	extracellular region	PF04864 PF04863	Allinase; Alliinase EGF-like domain	PTHR11751	SUBGROUP I AMINOTRANSFERASE RELATED	NA	NA
DT	qPS-DT16-1	Glyma.16G140000	212	GO:0006468 GO:0007165	protein phosphorylation; signal transduction	GO:0004672 GO:0004674 GO:0004713 GO:0005524 GO:0016301 GO:0016772	ATP binding; kinase activity; protein kinase activity; protein serine/threonine kinase activity; protein tyrosine kinase activity; transferase activity, transferring phosphorus-containing groups	GO:0005886	plasma membrane	PF00069	Protein kinase domain	PTHR24343	SERINE/THREONINE KINASE	KOG0580	Serine/threonine_protein_kinase
DT	qPS-DT16-1	Glyma.16G140100	290	GO:0006094 GO:0006508 GO:0007010 GO:0009926 GO:0010359 GO:0010498	auxin polar transport; cytoskeleton organization; gluconeogenesis; proteasomal protein catabolic process; proteolysis; regulation of anion channel activity	GO:0004177 GO:0008237 GO:0008270	aminopeptidase activity; metallopeptidase activity; zinc ion binding	GO:0005634 GO:0005829 GO:0005886	cytosol; nucleus; plasma membrane	PF01433	Peptidase family M1	PTHR11533	PROTEASE M1 ZINC METALLOPROTEASE	NA	NA
DT	qPS-DT16-1	Glyma.16G140200	201	GO:0006352 GO:0006355 GO:0006367	DNA-dependent transcription, initiation; regulation of transcription, DNA-dependent; transcription initiation from RNA polymerase II promoter	GO:0003677 GO:0005515 GO:0017025	DNA binding; TBP-class protein binding; protein binding	GO:0005634	nucleus	PF00352	Transcription factor TFIID (or TATA-binding protein, TBP)	PTHR10126	TATA-BOX BINDING PROTEIN	KOG3302	TATA-box_binding_protein_(TBP),_component_of_TFIID_and_TFIIIB
DT	qPS-DT16-1	Glyma.16G140300	297	GO:0006810 GO:0009611 GO:0009805	coumarin biosynthetic process; response to wounding; transport	GO:0005215	transporter activity	GO:0005622 GO:0005794	Golgi apparatus; intracellular	PF00650 PF03765	CRAL/TRIO domain; CRAL/TRIO, N-terminal domain	PTHR10174	RETINALDEHYDE BINDING PROTEIN-RELATED	KOG1470	Phosphatidylinositol_transfer_protein_PDR16_and_related_proteins
DT	qPS-DT16-2	Glyma.16G141200	379	NA	NA	GO:0003824	catalytic activity	GO:0005739	mitochondrion	PF07228	Stage II sporulation protein E (SpoIIE)	PTHR12320	PROTEIN PHOSPHATASE 2C	KOG1379	Serine/threonine_protein_phosphatase
DT	qPS-DT16-2	Glyma.16G141300	541	GO:0006355 GO:0030154 GO:0048831	cell differentiation; regulation of shoot system development; regulation of transcription, DNA-dependent	GO:0003700	sequence-specific DNA binding transcription factor activity	GO:0005634	nucleus	PF03514	GRAS domain family	NA	NA	NA	NA
DT	qPS-DT16-2	Glyma.16G141400	151	NA	NA	NA	NA	NA	NA	NA	NA	NA	NA	NA	NA
DT	qPS-DT16-2	Glyma.16G141500	339	GO:0006351 GO:0006355 GO:0010310 GO:0010629 GO:0090342	negative regulation of gene expression; regulation of cell aging; regulation of hydrogen peroxide metabolic process; regulation of transcription, DNA-dependent; transcription, DNA-dependent	GO:0003677 GO:0003700 GO:0043565 GO:0046983	DNA binding; protein dimerization activity; sequence-specific DNA binding; sequence-specific DNA binding transcription factor activity	GO:0005634 GO:0005737	cytoplasm; nucleus	PF00170 PF07777	bZIP transcription factor; G-box binding protein MFMR	PTHR22952	CAMP-RESPONSE ELEMENT BINDING PROTEIN-RELATED	NA	NA
DT	qPS-DT16-2	Glyma.16G141600	398	GO:0006468	protein phosphorylation	GO:0004672 GO:0004674 GO:0004712 GO:0005524 GO:0016301 GO:0016772	ATP binding; kinase activity; protein kinase activity; protein serine/threonine/tyrosine kinase activity; protein serine/threonine kinase activity; transferase activity, transferring phosphorus-containing groups	GO:0005634 GO:0005886	nucleus; plasma membrane	PF00069	Protein kinase domain	PTHR23257	SERINE-THREONINE PROTEIN KINASE	KOG0192	Tyrosine_kinase_specific_for_activated_(GTP-bound)_p21cdc42Hs
DT	qPS-DT20	Glyma.20G021200	174	GO:0006612 GO:0006833 GO:0009625 GO:0009651 GO:0009750 GO:0009963 GO:0010363	positive regulation of flavonoid biosynthetic process; protein targeting to membrane; regulation of plant-type hypersensitive response; response to fructose stimulus; response to insect; response to salt stress; water transport	GO:0030246 GO:0043394	carbohydrate binding; proteoglycan binding	GO:0005634	nucleus	NA	NA	NA	NA	NA	NA
DT	qPS-DT20	Glyma.20G021300	68	NA	NA	NA	NA	NA	NA	NA	NA	NA	NA	NA	NA
DT	qPS-DT20	Glyma.20G021400	80	GO:0006007 GO:0006096 GO:0006098 GO:0006508 GO:0009060 GO:0009651 GO:0046686	aerobic respiration; glucose catabolic process; glycolysis; pentose-phosphate shunt; proteolysis; response to cadmium ion; response to salt stress	GO:0003824 GO:0004222 GO:0005524 GO:0008270 GO:0046872	ATP binding; catalytic activity; metal ion binding; metalloendopeptidase activity; zinc ion binding	GO:0005739 GO:0005750 GO:0005774 GO:0009507 GO:0009536 GO:0016020	chloroplast; membrane; mitochondrial respiratory chain complex III; mitochondrion; plastid; vacuolar membrane	NA	NA	NA	NA	NA	NA
DT	qPS-DT20	Glyma.20G021500	276	GO:0006612 GO:0006833 GO:0009625 GO:0009651 GO:0009750 GO:0009963 GO:0010363	positive regulation of flavonoid biosynthetic process; protein targeting to membrane; regulation of plant-type hypersensitive response; response to fructose stimulus; response to insect; response to salt stress; water transport	GO:0030246 GO:0043394	carbohydrate binding; proteoglycan binding	GO:0005634	nucleus	NA	NA	PTHR11439	GAG-POL-RELATED RETROTRANSPOSON	NA	NA
DT	qPS-DT20	Glyma.20G021600	507	GO:0006817 GO:1901684	arsenate ion transmembrane transport; phosphate ion transport	GO:0005351 GO:0015114 GO:0015144 GO:0015415	carbohydrate transmembrane transporter activity; phosphate ion transmembrane-transporting ATPase activity; phosphate ion transmembrane transporter activity; sugar:hydrogen symporter activity	GO:0005886 GO:0009507 GO:0016020	chloroplast; membrane; plasma membrane	PF00083	Sugar (and other) transporter	PTHR24064	FAMILY NOT NAMED	KOG0252	Inorganic_phosphate_transporter
DT	qPS-DT20	Glyma.20G021700	777	GO:0007267 GO:0008150 GO:0009616 GO:0009855 GO:0010014 GO:0010050 GO:0010073 GO:0010267 GO:0035196	biological process; cell-cell signaling; determination of bilateral symmetry; meristem initiation; meristem maintenance; production of miRNAs involved in gene silencing by miRNA; production of ta-siRNAs involved in RNA interference; vegetative phase change; virus induced gene silencing	GO:0003674	molecular function	GO:0005634	nucleus	NA	NA	PTHR21426	FAMILY NOT NAMED	KOG2215	Exocyst_complex_subunit
DT	qPS-DT20	Glyma.20G021800	284	GO:0008150	biological process	GO:0003674	molecular function	GO:0005575	cellular component	NA	NA	NA	NA	NA	NA
DT	qPS-DT20	Glyma.20G021900	496	GO:0008150	biological process	GO:0008270	zinc ion binding	GO:0005634	nucleus	PF03367	ZPR1 zinc-finger domain	PTHR10876	ZINC FINGER PROTEIN ZPR1	KOG2703	C4-type_Zn-finger_protein
DT	qPS-DT20	Glyma.20G022000	1045	GO:0008150	biological process	GO:0003674	molecular function	GO:0005634	nucleus	PF05970	PIF1-like helicase	PTHR10492	UNCHARACTERIZED	KOG0987	DNA_helicase_PIF1/RRM3
DT	qPS-DT20	Glyma.20G022100	97	NA	NA	NA	NA	NA	NA	NA	NA	NA	NA	NA	NA
DT	qPS-DT20	Glyma.20G022200	226	GO:0006810 GO:0009920 GO:0016192 GO:0072661	cell plate formation involved in plant-type cell wall biogenesis; protein targeting to plasma membrane; transport; vesicle-mediated transport	GO:0003674	molecular function	GO:0005768 GO:0005774 GO:0005886 GO:0009504 GO:0009506 GO:0016020	cell plate; endosome; membrane; plasma membrane; plasmodesma; vacuolar membrane	PF00957	Synaptobrevin	PTHR21136	SNARE PROTEINS	KOG0859	Synaptobrevin/VAMP-like_protein
DT	qPS-DT20	Glyma.20G022300	360	GO:0005975	carbohydrate metabolic process	GO:0003824 GO:0004553 GO:0043169	catalytic activity; cation binding; hydrolase activity, hydrolyzing O-glycosyl compounds	GO:0005576	extracellular region	PF00332 PF07983	Glycosyl hydrolases family 17; X8 domain	PTHR16631	FAMILY NOT NAMED	NA	NA
DT	qPS-DT20	Glyma.20G022400	315	GO:0043067	regulation of programmed cell death	GO:0004842 GO:0008270	ubiquitin-protein ligase activity; zinc ion binding	GO:0005737	cytoplasm	NA	NA	PTHR10044	INHIBITOR OF APOPTOSIS	KOG1100	Predicted_E3_ubiquitin_ligase
DT	qPS-DT20	Glyma.20G022500	359	GO:0006812 GO:0006826 GO:0006833 GO:0010106 GO:0030001 GO:0055085 GO:0071577	cation transport; cellular response to iron ion starvation; iron ion transport; metal ion transport; transmembrane transport; water transport; zinc ion transmembrane transport	GO:0005385 GO:0008324 GO:0046873	cation transmembrane transporter activity; metal ion transmembrane transporter activity; zinc ion transmembrane transporter activity	GO:0005886 GO:0016020 GO:0016021	integral to membrane; membrane; plasma membrane	PF02535	ZIP Zinc transporter	PTHR11040	ZINC/IRON TRANSPORTER	KOG1558	Fe2+/Zn2+_regulated_transporter
DT	qPS-DT20	Glyma.20G022600	133	GO:0008150	biological process	GO:0003674	molecular function	GO:0005739	mitochondrion	NA	NA	NA	NA	NA	NA
DT	qPS-DT20	Glyma.20G022700	47	GO:0000105 GO:0008152 GO:0008295 GO:0009411 GO:0009555 GO:0055114	histidine biosynthetic process; metabolic process; oxidation-reduction process; pollen development; response to UV; spermidine biosynthetic process	GO:0004399 GO:0008270 GO:0016491 GO:0051287	NAD binding; histidinol dehydrogenase activity; oxidoreductase activity; zinc ion binding	GO:0009507 GO:0009570	chloroplast; chloroplast stroma	PF00815	Histidinol dehydrogenase	PTHR21256	HISTIDINOL DEHYDROGENASE (HDH)	NA	NA
DT	qPS-DT20	Glyma.20G022800	437	GO:0008150	biological process	GO:0003674	molecular function	NA	NA	PF10250	GDP-fucose protein O-fucosyltransferase	NA	NA	NA	NA
DS	qPS-DS16-1	Glyma.16G072600	333	GO:0008150	biological process	GO:0003674	molecular function	GO:0009507	chloroplast	NA	NA	NA	NA	NA	NA
DS	qPS-DS16-1	Glyma.16G072700	428	GO:0006355 GO:0006863 GO:0009553 GO:0010183 GO:0045697	embryo sac development; pollen tube guidance; purine nucleobase transport; regulation of synergid differentiation; regulation of transcription, DNA-dependent	GO:0003677 GO:0003700	DNA binding; sequence-specific DNA binding transcription factor activity	GO:0005634	nucleus	PF00249	Myb-like DNA-binding domain	PTHR10641	MYB-LIKE DNA-BINDING PROTEIN MYB	KOG0048	Transcription_factor,_Myb_superfamily
DS	qPS-DS16-1	Glyma.16G072800	124	NA	NA	NA	NA	NA	NA	NA	NA	NA	NA	NA	NA
DS	qPS-DS16-1	Glyma.16G072900	136	NA	NA	NA	NA	NA	NA	NA	NA	NA	NA	NA	NA
DS	qPS-DS16-1	Glyma.16G073000	209	GO:0006355 GO:0009740 GO:0009753 GO:0009867 GO:0048441 GO:0048443 GO:0048481 GO:0080086	gibberellic acid mediated signaling pathway; jasmonic acid mediated signaling pathway; ovule development; petal development; regulation of transcription, DNA-dependent; response to jasmonic acid stimulus; stamen development; stamen filament development	GO:0003677 GO:0003700	DNA binding; sequence-specific DNA binding transcription factor activity	GO:0005634	nucleus	PF00249	Myb-like DNA-binding domain	PTHR10641	MYB-LIKE DNA-BINDING PROTEIN MYB	KOG0048	Transcription_factor,_Myb_superfamily
DS	qPS-DS16-1	Glyma.16G073100	479	GO:0019761 GO:0042744 GO:0046686 GO:0055114	glucosinolate biosynthetic process; hydrogen peroxide catabolic process; oxidation-reduction process; response to cadmium ion	GO:0009055 GO:0016491 GO:0016656 GO:0050660	electron carrier activity; flavin adenine dinucleotide binding; monodehydroascorbate reductase (NADH) activity; oxidoreductase activity	GO:0005737 GO:0005778 GO:0009941	chloroplast envelope; cytoplasm; peroxisomal membrane	PF00070 PF07992	Pyridine nucleotide-disulphide oxidoreductase; Pyridine nucleotide-disulphide oxidoreductase	PTHR22912	DISULFIDE OXIDOREDUCTASE	KOG1336	Monodehydroascorbate/ferredoxin_reductase
DS	qPS-DS16-1	Glyma.16G073200	938	NA	NA	GO:0003674	molecular function	GO:0005634 GO:0005730 GO:0009506	nucleolus; nucleus; plasmodesma	PF00855	PWWP domain	PTHR22981	3-HYDROXYISOBUTYRATE DEHYDROGENASE-RELATED	NA	NA
DS	qPS-DS16-1	Glyma.16G073300	72	NA	NA	NA	NA	NA	NA	NA	NA	NA	NA	NA	NA
DS	qPS-DS16-1	Glyma.16G073400	265	GO:0008150	biological process	GO:0003674	molecular function	GO:0005634	nucleus	PF07816	Protein of unknown function (DUF1645)	NA	NA	NA	NA
DS	qPS-DS16-1	Glyma.16G073500	586	GO:0000023 GO:0005983 GO:0006470 GO:0019252 GO:0043085	maltose metabolic process; positive regulation of catalytic activity; protein dephosphorylation; starch biosynthetic process; starch catabolic process	GO:0008138	protein tyrosine/serine/threonine phosphatase activity	GO:0009507 GO:0009570 GO:0043036	chloroplast; chloroplast stroma; starch grain	PF00782	Dual specificity phosphatase, catalytic domain	PTHR10343	5'-AMP-ACTIVATED PROTEIN KINASE , BETA SUBUNIT	NA	NA
DS	qPS-DS16-1	Glyma.16G073600	320	GO:0000096 GO:0006546 GO:0006636 GO:0006733 GO:0006766 GO:0008652 GO:0009072 GO:0009106 GO:0009108 GO:0009117 GO:0009409 GO:0009416 GO:0009695 GO:0010264 GO:0015994 GO:0015995 GO:0016117 GO:0019216 GO:0019288 GO:0019748 GO:0031408 GO:0042742 GO:0044272 GO:0055114	aromatic amino acid family metabolic process; carotenoid biosynthetic process; cellular amino acid biosynthetic process; chlorophyll biosynthetic process; chlorophyll metabolic process; coenzyme biosynthetic process; defense response to bacterium; glycine catabolic process; isopentenyl diphosphate biosynthetic process, mevalonate-independent pathway; jasmonic acid biosynthetic process; lipoate me…	GO:0000166 GO:0008270 GO:0016491 GO:0035671 GO:0035798	2-alkenal reductase (NADP+) activity; enone reductase activity; nucleotide binding; oxidoreductase activity; zinc ion binding	GO:0009507 GO:0009570 GO:0009579 GO:0009941 GO:0010319 GO:0048046	apoplast; chloroplast; chloroplast envelope; chloroplast stroma; stromule; thylakoid	PF08240 PF00107	Alcohol dehydrogenase GroES-like domain; Zinc-binding dehydrogenase	PTHR11695	ALCOHOL DEHYDROGENASE RELATED	KOG1198	Zinc-binding_oxidoreductase
DS	qPS-DS16-1	Glyma.16G073700	318	GO:0008150	biological process	GO:0003674	molecular function	GO:0005634 GO:0005886 GO:0016020	membrane; nucleus; plasma membrane	PF04535	Domain of unknown function (DUF588)	NA	NA	NA	NA
DS	qPS-DS16-1	Glyma.16G073800	272	GO:0008152	metabolic process	GO:0016757 GO:0016758	transferase activity, transferring glycosyl groups; transferase activity, transferring hexosyl groups	GO:0009507	chloroplast	PF00201	UDP-glucoronosyl and UDP-glucosyl transferase	PTHR11926	GLUCOSYL/GLUCURONOSYL TRANSFERASES	NA	NA
DS	qPS-DS16-1	Glyma.16G073900	173	GO:0008152	metabolic process	GO:0008194 GO:0016757 GO:0016758	UDP-glycosyltransferase activity; transferase activity, transferring glycosyl groups; transferase activity, transferring hexosyl groups	GO:0009507	chloroplast	NA	NA	PTHR11926	GLUCOSYL/GLUCURONOSYL TRANSFERASES	NA	NA
DS	qPS-DS16-1	Glyma.16G074000	75	NA	NA	NA	NA	NA	NA	NA	NA	NA	NA	NA	NA
DS	qPS-DS16-1	Glyma.16G074100	99	NA	NA	NA	NA	NA	NA	NA	NA	NA	NA	NA	NA
DS	qPS-DS16-1	Glyma.16G074200	350	GO:0009734 GO:0009736 GO:0009737 GO:0048364 GO:0048527	auxin mediated signaling pathway; cytokinin mediated signaling pathway; lateral root development; response to abscisic acid stimulus; root development	GO:0015250 GO:0042802	identical protein binding; water channel activity	GO:0005634	nucleus	PF08381	Transcription factor regulating root and shoot growth via Pin3	PTHR22870	REGULATOR OF CHROMOSOME CONDENSATION	NA	NA
DS	qPS-DS16-1	Glyma.16G074300	417	GO:0006468 GO:0006487 GO:0045727	positive regulation of translation; protein N-linked glycosylation; protein phosphorylation	GO:0004672 GO:0004674 GO:0004713 GO:0005524 GO:0016301 GO:0016772	ATP binding; kinase activity; protein kinase activity; protein serine/threonine kinase activity; protein tyrosine kinase activity; transferase activity, transferring phosphorus-containing groups	GO:0005634 GO:0005737	cytoplasm; nucleus	PF00069	Protein kinase domain	PTHR24055	MITOGEN-ACTIVATED PROTEIN KINASE	KOG0659	Cdk_activating_kinase_(CAK)/RNA_polymerase_II_transcription_initiation/nucleotide_excision_repair_factor_TFIIH/TFIIK,_kinase_subunit_CDK7
DS	qPS-DS16-1	Glyma.16G074400	102	NA	NA	NA	NA	NA	NA	NA	NA	NA	NA	NA	NA
DS	qPS-DS16-1	Glyma.16G074500	104	GO:0008150	biological process	GO:0003674	molecular function	GO:0009507	chloroplast	PF02721	Domain of unknown function DUF223	NA	NA	NA	NA
DS	qPS-DS16-1	Glyma.16G074600	208	GO:0001510 GO:0006412 GO:0042254	RNA methylation; ribosome biogenesis; translation	GO:0003735	structural constituent of ribosome	GO:0005618 GO:0005622 GO:0005730 GO:0005737 GO:0005774 GO:0005829 GO:0005840 GO:0005886 GO:0009506 GO:0016020 GO:0022625 GO:0022626	cell wall; cytoplasm; cytosol; cytosolic large ribosomal subunit; cytosolic ribosome; intracellular; membrane; nucleolus; plasma membrane; plasmodesma; ribosome; vacuolar membrane	PF01294	Ribosomal protein L13e	PTHR11722	60S RIBOSOMAL PROTEIN L13	KOG3295	60S_Ribosomal_protein_L13
DS	qPS-DS16-1	Glyma.16G074700	599	NA	NA	GO:0008168	methyltransferase activity	GO:0005768 GO:0005794 GO:0005802	Golgi apparatus; endosome; trans-Golgi network	PF03141	Putative S-adenosyl-L-methionine-dependent methyltransferase	PTHR10108	METHYLTRANSFERASE	NA	NA
DS	qPS-DS16-1	Glyma.16G074800	605	NA	NA	GO:0008168	methyltransferase activity	GO:0005768 GO:0005794 GO:0005802	Golgi apparatus; endosome; trans-Golgi network	PF03141	Putative S-adenosyl-L-methionine-dependent methyltransferase	PTHR10108	METHYLTRANSFERASE	NA	NA
DS	qPS-DS16-1	Glyma.16G074900	316	GO:0008150	biological process	GO:0003674	molecular function	GO:0005634	nucleus	NA	NA	NA	NA	NA	NA
DS	qPS-DS16-1	Glyma.16G075000	694	GO:0006820 GO:0050982	anion transport; detection of mechanical stimulus	GO:0008381	mechanically-gated ion channel activity	GO:0005634 GO:0005886 GO:0016020	membrane; nucleus; plasma membrane	PF00924	Mechanosensitive ion channel	NA	NA	KOG4629	Predicted_mechanosensitive_ion_channel
DS	qPS-DS16-1	Glyma.16G075100	155	NA	NA	NA	NA	NA	NA	NA	NA	NA	NA	NA	NA
DS	qPS-DS16-1	Glyma.16G075200	509	GO:0006810	transport	GO:0005215	transporter activity	GO:0005634 GO:0009941	chloroplast envelope; nucleus	NA	NA	NA	NA	NA	NA
DS	qPS-DS16-1	Glyma.16G075300	166	NA	NA	GO:0008270	zinc ion binding	GO:0005634	nucleus	PF00097	Zinc finger, C3HC4 type (RING finger)	PTHR14155	RING FINGER DOMAIN-CONTAINING	KOG1493	Anaphase-promoting_complex_(APC),_subunit_11
DS	qPS-DS16-1	Glyma.16G075400	274	GO:0000902 GO:0006623 GO:0006886 GO:0006944 GO:0007030 GO:0007033 GO:0009556 GO:0009660 GO:0009959 GO:0010118 GO:0016049 GO:0016192 GO:0016197 GO:0048193 GO:0052543	Golgi organization; Golgi vesicle transport; amyloplast organization; callose deposition in cell wall; cell growth; cell morphogenesis; cellular membrane fusion; endosomal transport; intracellular protein transport; microsporogenesis; negative gravitropism; protein targeting to vacuole; stomatal movement; vacuole organization; vesicle-mediated transport	GO:0005484 GO:0005515	SNAP receptor activity; protein binding	GO:0000325 GO:0005770 GO:0005773 GO:0005794 GO:0009705 GO:0030140	Golgi apparatus; late endosome; plant-type vacuole; plant-type vacuole membrane; trans-Golgi network transport vesicle; vacuole	PF05739 PF00804	SNARE domain; Syntaxin	PTHR19957	SYNTAXIN	KOG0811	SNARE_protein_PEP12/VAM3/Syntaxin_7/Syntaxin_17
DS	qPS-DS16-1	Glyma.16G075500	491	GO:0001666 GO:0009058 GO:0019375	biosynthetic process; galactolipid biosynthetic process; response to hypoxia	GO:0016757	transferase activity, transferring glycosyl groups	GO:0005634	nucleus	PF00534	Glycosyl transferases group 1	PTHR12526	GLYCOSYLTRANSFERASE	NA	NA
DS	qPS-DS16-1	Glyma.16G075600	601	GO:0008150	biological process	GO:0003674	molecular function	NA	NA	PF06813	Nodulin-like	PTHR21576	UNCHARACTERIZED NODULIN-LIKE PROTEIN	NA	NA
DS	qPS-DS16-1	Glyma.16G075700	399	GO:0008150	biological process	GO:0004091	carboxylesterase activity	GO:0005576	extracellular region	PF03283	Pectinacetylesterase	PTHR21562	NOTUM-RELATED	KOG4287	Pectin_acetylesterase_and_similar_proteins
DS	qPS-DS16-1	Glyma.16G075800	399	GO:0008150	biological process	GO:0004091	carboxylesterase activity	GO:0005576	extracellular region	PF03283	Pectinacetylesterase	PTHR21562	NOTUM-RELATED	KOG4287	Pectin_acetylesterase_and_similar_proteins
DS	qPS-DS16-1	Glyma.16G075900	53	NA	NA	NA	NA	NA	NA	NA	NA	NA	NA	NA	NA
DS	qPS-DS16-1	Glyma.16G076000	579	GO:0006499	N-terminal protein myristoylation	GO:0008270	zinc ion binding	GO:0005634	nucleus	PF00097	Zinc finger, C3HC4 type (RING finger)	PTHR14155	RING FINGER DOMAIN-CONTAINING	KOG1493	Anaphase-promoting_complex_(APC),_subunit_11
DS	qPS-DS16-1	Glyma.16G076100	557	GO:0019344 GO:0080092	cysteine biosynthetic process; regulation of pollen tube growth	GO:0005089	Rho guanyl-nucleotide exchange factor activity	GO:0005739	mitochondrion	PF03759	PRONE (Plant-specific Rop nucleotide exchanger)	NA	NA	NA	NA
DS	qPS-DS16-1	Glyma.16G076200	100	GO:0019856	pyrimidine nucleobase biosynthetic process	GO:0004151 GO:0016787 GO:0016812	dihydroorotase activity; hydrolase activity; hydrolase activity, acting on carbon-nitrogen (but not peptide) bonds, in cyclic amides	GO:0009507	chloroplast	PF01979	Amidohydrolase family	NA	NA	NA	NA
DS	qPS-DS16-1	Glyma.16G076300	826	GO:0055114	oxidation-reduction process	GO:0009055 GO:0016614 GO:0046577 GO:0050660	electron carrier activity; flavin adenine dinucleotide binding; long-chain-alcohol oxidase activity; oxidoreductase activity, acting on CH-OH group of donors	GO:0005575	cellular component	PF05199 PF00732	GMC oxidoreductase; GMC oxidoreductase	PTHR10668	PHYTOENE DEHYDROGENASE	KOG1238	Glucose_dehydrogenase/choline_dehydrogenase/mandelonitrile_lyase_(GMC_oxidoreductase_family)
DS	qPS-DS16-1	Glyma.16G076400	193	GO:0008150	biological process	GO:0003674	molecular function	GO:0005575	cellular component	PF06749	Protein of unknown function (DUF1218)	NA	NA	NA	NA
DS	qPS-DS16-1	Glyma.16G076500	982	GO:0006007 GO:0006487 GO:0006886 GO:0016192	glucose catabolic process; intracellular protein transport; protein N-linked glycosylation; vesicle-mediated transport	GO:0030276	clathrin binding	GO:0005829 GO:0005886 GO:0009506 GO:0030117	cytosol; membrane coat; plasma membrane; plasmodesma	PF01602	Adaptin N terminal region	PTHR22780	ADAPTIN, ALPHA/GAMMA/EPSILON	KOG1062	Vesicle_coat_complex_AP-1,_gamma_subunit
DS	qPS-DS16-1	Glyma.16G076600	469	GO:0009639 GO:0009687 GO:0048838 GO:0050832 GO:0055114	abscisic acid metabolic process; defense response to fungus; oxidation-reduction process; release of seed from dormancy; response to red or far red light	GO:0005506 GO:0009055 GO:0010295 GO:0016705 GO:0019825 GO:0020037	(+)-abscisic acid 8'-hydroxylase activity; electron carrier activity; heme binding; iron ion binding; oxidoreductase activity, acting on paired donors, with incorporation or reduction of molecular oxygen; oxygen binding	GO:0005576	extracellular region	PF00067	Cytochrome P450	PTHR24286	FAMILY NOT NAMED	KOG0157	Cytochrome_P450_CYP4/CYP19/CYP26_subfamilies
DS	qPS-DS16-2	Glyma.16G140800	463	GO:0008150	biological process	NA	NA	GO:0005634	nucleus	PF00560	Leucine Rich Repeat	PTHR11375	ACIDIC LEUCINE-RICH NUCLEAR PHOSPHOPROTEIN 32	KOG2739	Leucine-rich_acidic_nuclear_protein
DS	qPS-DS16-2	Glyma.16G140900	122	NA	NA	GO:0004857 GO:0030599 GO:0046910	enzyme inhibitor activity; pectinesterase activity; pectinesterase inhibitor activity	GO:0005576	extracellular region	PF04043	Plant invertase/pectin methylesterase inhibitor	NA	NA	NA	NA
DS	qPS-DS16-2	Glyma.16G141000	496	GO:0006810 GO:0055085	transmembrane transport; transport	GO:0005215 GO:0005351 GO:0015144 GO:0022857 GO:0022891	carbohydrate transmembrane transporter activity; substrate-specific transmembrane transporter activity; sugar:hydrogen symporter activity; transmembrane transporter activity; transporter activity	GO:0005886 GO:0016020 GO:0016021	integral to membrane; membrane; plasma membrane	PF00083	Sugar (and other) transporter	PTHR24063	FAMILY NOT NAMED	KOG0254	Predicted_transporter_(major_facilitator_superfamily)
DS	qPS-DS16-2	Glyma.16G141100	512	GO:0006355 GO:0009937 GO:0010029 GO:0010431	regulation of gibberellic acid mediated signaling pathway; regulation of seed germination; regulation of transcription, DNA-dependent; seed maturation	GO:0003676 GO:0003700 GO:0005515 GO:0008270	nucleic acid binding; protein binding; sequence-specific DNA binding transcription factor activity; zinc ion binding	GO:0005622 GO:0005634	intracellular; nucleus	NA	NA	PTHR10593	SERINE/THREONINE-PROTEIN KINASE RIO	NA	NA
DS	qPS-DS16-2	Glyma.16G141200	379	NA	NA	GO:0003824	catalytic activity	GO:0005739	mitochondrion	PF07228	Stage II sporulation protein E (SpoIIE)	PTHR12320	PROTEIN PHOSPHATASE 2C	KOG1379	Serine/threonine_protein_phosphatase
DS	qPS-DS16-2	Glyma.16G141300	541	GO:0006355 GO:0030154 GO:0048831	cell differentiation; regulation of shoot system development; regulation of transcription, DNA-dependent	GO:0003700	sequence-specific DNA binding transcription factor activity	GO:0005634	nucleus	PF03514	GRAS domain family	NA	NA	NA	NA
DS	qPS-DS16-2	Glyma.16G141400	151	NA	NA	NA	NA	NA	NA	NA	NA	NA	NA	NA	NA
DS	qPS-DS16-2	Glyma.16G141500	339	GO:0006351 GO:0006355 GO:0010310 GO:0010629 GO:0090342	negative regulation of gene expression; regulation of cell aging; regulation of hydrogen peroxide metabolic process; regulation of transcription, DNA-dependent; transcription, DNA-dependent	GO:0003677 GO:0003700 GO:0043565 GO:0046983	DNA binding; protein dimerization activity; sequence-specific DNA binding; sequence-specific DNA binding transcription factor activity	GO:0005634 GO:0005737	cytoplasm; nucleus	PF00170 PF07777	bZIP transcription factor; G-box binding protein MFMR	PTHR22952	CAMP-RESPONSE ELEMENT BINDING PROTEIN-RELATED	NA	NA
DS	qPS-DS16-2	Glyma.16G141600	398	GO:0006468	protein phosphorylation	GO:0004672 GO:0004674 GO:0004712 GO:0005524 GO:0016301 GO:0016772	ATP binding; kinase activity; protein kinase activity; protein serine/threonine/tyrosine kinase activity; protein serine/threonine kinase activity; transferase activity, transferring phosphorus-containing groups	GO:0005634 GO:0005886	nucleus; plasma membrane	PF00069	Protein kinase domain	PTHR23257	SERINE-THREONINE PROTEIN KINASE	KOG0192	Tyrosine_kinase_specific_for_activated_(GTP-bound)_p21cdc42Hs
DS	qPS-DS16-2	Glyma.16G141700	368	GO:0008299 GO:0019761	glucosinolate biosynthetic process; isoprenoid biosynthetic process	GO:0004161 GO:0004311 GO:0005515	dimethylallyltranstransferase activity; farnesyltranstransferase activity; protein binding	GO:0009507 GO:0009513	chloroplast; etioplast	PF00348	Polyprenyl synthetase	PTHR12001	GERANYLGERANYL PYROPHOSPHATE SYNTHASE	KOG0776	Geranylgeranyl_pyrophosphate_synthase/Polyprenyl_synthetase
DS	qPS-DS16-2	Glyma.16G141800	377	GO:0006499	N-terminal protein myristoylation	NA	NA	GO:0005634 GO:0005737 GO:0005777 GO:0005886	cytoplasm; nucleus; peroxisome; plasma membrane	PF05055	Protein of unknown function (DUF677)	NA	NA	NA	NA
DS	qPS-DS16-2	Glyma.16G141900	64	NA	NA	NA	NA	NA	NA	NA	NA	NA	NA	NA	NA
DS	qPS-DS16-2	Glyma.16G142000	60	NA	NA	NA	NA	NA	NA	NA	NA	NA	NA	NA	NA
DS	qPS-DS16-2	Glyma.16G142100	368	GO:0008150	biological process	GO:0003674	molecular function	GO:0009507	chloroplast	PF04678	Protein of unknown function, DUF607	PTHR13462	FAMILY NOT NAMED	KOG2966	Uncharacterized_conserved_protein
DS	qPS-DS16-2	Glyma.16G142200	292	GO:0008150	biological process	GO:0003674	molecular function	GO:0005739 GO:0016021	integral to membrane; mitochondrion	PF01151	GNS1/SUR4 family	PTHR11157	FATTY ACID ACYL TRANSFERASE-RELATED	KOG3071	Fatty_acyl-CoA_elongase/Polyunsaturated_fatty_acid_specific_elongation_enzyme
DS	qPS-DS16-2	Glyma.16G142300	380	GO:0008150	biological process	NA	NA	GO:0016020	membrane	PF04193	PQ loop repeat	PTHR16201	FAMILY NOT NAMED	KOG2913	Predicted_membrane_protein
DS	qPS-DS16-2	Glyma.16G142400	383	GO:0008150	biological process	GO:0016829 GO:0030570	lyase activity; pectate lyase activity	GO:0005886	plasma membrane	PF00544	Pectate lyase	NA	NA	NA	NA
DS	qPS-DS16-2	Glyma.16G142500	193	GO:0008150 GO:0043090	amino acid import; biological process	GO:0005509	calcium ion binding	NA	NA	PF00036	EF hand	PTHR10891	EF-HAND CALCIUM-BINDING DOMAIN CONTAINING PROTEIN	KOG0027	Calmodulin_and_related_proteins_(EF-Hand_superfamily)
DS	qPS-DS16-2	Glyma.16G142600	449	GO:0000902 GO:0006486 GO:0006623 GO:0006816 GO:0007030 GO:0007033 GO:0009651 GO:0015991 GO:0016049 GO:0048193	ATP hydrolysis coupled proton transport; Golgi organization; Golgi vesicle transport; calcium ion transport; cell growth; cell morphogenesis; protein glycosylation; protein targeting to vacuole; response to salt stress; vacuole organization	GO:0016820 GO:0046961	hydrolase activity, acting on acid anhydrides, catalyzing transmembrane movement of substances; proton-transporting ATPase activity, rotational mechanism	GO:0000325 GO:0005634 GO:0005773 GO:0005774 GO:0005794 GO:0005886 GO:0009507	Golgi apparatus; chloroplast; nucleus; plant-type vacuole; plasma membrane; vacuolar membrane; vacuole	PF11698 PF03224	V-ATPase subunit H; V-ATPase subunit H	PTHR10698	V-TYPE PROTON ATPASE SUBUNIT H	KOG2759	Vacuolar_H+-ATPase_V1_sector,_subunit_H
DS	qPS-DS16-2	Glyma.16G142700	530	NA	NA	GO:0008270	zinc ion binding	GO:0005886	plasma membrane	PF12315 PF00412	Protein of unknown function (DUF3633); LIM domain	PTHR24209	FAMILY NOT NAMED	KOG1703	Adaptor_protein_Enigma_and_related_PDZ-LIM_proteins
DS	qPS-DS16-3	Glyma.16G142700	530	NA	NA	GO:0008270	zinc ion binding	GO:0005886	plasma membrane	PF12315 PF00412	Protein of unknown function (DUF3633); LIM domain	PTHR24209	FAMILY NOT NAMED	KOG1703	Adaptor_protein_Enigma_and_related_PDZ-LIM_proteins
DS	qPS-DS16-3	Glyma.16G142800	778	GO:0006355 GO:0009965 GO:0048513	leaf morphogenesis; organ development; regulation of transcription, DNA-dependent	GO:0003677 GO:0003700 GO:0043565	DNA binding; sequence-specific DNA binding; sequence-specific DNA binding transcription factor activity	GO:0005634	nucleus	PF07526 PF00046	Associated with HOX; Homeobox domain	PTHR11850	HOMEOBOX PROTEIN TRANSCRIPTION FACTORS	KOG0773	Transcription_factor_MEIS1_and_related_HOX_domain_proteins
DS	qPS-DS16-3	Glyma.16G142900	68	NA	NA	NA	NA	NA	NA	NA	NA	NA	NA	NA	NA
DS	qPS-DS16-3	Glyma.16G143000	544	GO:0008150	biological process	NA	NA	GO:0005634	nucleus	NA	NA	NA	NA	NA	NA
DS	qPS-DS16-3	Glyma.16G143100	1497	GO:0006342 GO:1900109	chromatin silencing; regulation of histone H3-K9 dimethylation	GO:0003676 GO:0003700 GO:0008270 GO:0043565	nucleic acid binding; sequence-specific DNA binding; sequence-specific DNA binding transcription factor activity; zinc ion binding	GO:0005622 GO:0005634	intracellular; nucleus	PF05033 PF00856	Pre-SET motif; SET domain	PTHR22884	SET DOMAIN PROTEINS	KOG1082	Histone_H3_(Lys9)_methyltransferase_SUV39H1/Clr4,_required_for_transcriptional_silencing
DS	qPS-DS16-3	Glyma.16G143200	685	GO:0008150	biological process	GO:0003674	molecular function	GO:0005634	nucleus	PF04784	Protein of unknown function, DUF547	PTHR23054	UNCHARACTERIZED	NA	NA
DS	qPS-DS16-3	Glyma.16G143300	175	GO:0008150	biological process	GO:0003674	molecular function	GO:0005576	extracellular region	PF00188	Cysteine-rich secretory protein family	PTHR10334	CYSTEINE-RICH SECRETORY PROTEIN-RELATED	KOG3017	Defense-related_protein_containing_SCP_domain
DS	qPS-DS16-3	Glyma.16G143400	172	GO:0006499	N-terminal protein myristoylation	GO:0003674	molecular function	GO:0005575	cellular component	NA	NA	NA	NA	NA	NA
DS	qPS-DS16-3	Glyma.16G143500	166	GO:0008150	biological process	GO:0003674	molecular function	GO:0016020	membrane	PF04535	Domain of unknown function (DUF588)	NA	NA	NA	NA
DS	qPS-DS16-3	Glyma.16G143600	332	GO:0000165 GO:0006098 GO:0006355 GO:0006364 GO:0006612 GO:0009617 GO:0009657 GO:0009773 GO:0009862 GO:0009867 GO:0009902 GO:0009965 GO:0010027 GO:0010205 GO:0010207 GO:0010310 GO:0010363 GO:0015979 GO:0019684 GO:0019761 GO:0030003 GO:0030154 GO:0031348 GO:0035304 GO:0042549 GO:0042742 GO:0042793 GO:0045893 GO:0070838	MAPK cascade; cell differentiation; cellular cation homeostasis; chloroplast relocation; defense response to bacterium; divalent metal ion transport; glucosinolate biosynthetic process; jasmonic acid mediated signaling pathway; leaf morphogenesis; negative regulation of defense response; pentose-phosphate shunt; photoinhibition; photosynthesis; photosynthesis, light reaction; photosynthetic elect…	GO:0005509 GO:0005515 GO:0008266 GO:0010242	calcium ion binding; oxygen evolving activity; poly(U) RNA binding; protein binding	GO:0009507 GO:0009534 GO:0009535 GO:0009543 GO:0009570 GO:0009579 GO:0009654 GO:0010287 GO:0030095 GO:0031977	chloroplast; chloroplast photosystem II; chloroplast stroma; chloroplast thylakoid; chloroplast thylakoid lumen; chloroplast thylakoid membrane; oxygen evolving complex; plastoglobule; thylakoid; thylakoid lumen	PF01716	Manganese-stabilising protein / photosystem II polypeptide	NA	NA	NA	NA
DS	qPS-DS16-3	Glyma.16G143700	203	NA	NA	GO:0003674	molecular function	GO:0005739 GO:0005774 GO:0005886	mitochondrion; plasma membrane; vacuolar membrane	PF05562	Cold acclimation protein WCOR413	NA	NA	NA	NA
DS	qPS-DS16-3	Glyma.16G143800	649	GO:0009416	response to light stimulus	GO:0004871	signal transducer activity	GO:0005886	plasma membrane	PF03000	NPH3 family	PTHR13690	FAMILY NOT NAMED	NA	NA
DS	qPS-DS16-3	Glyma.16G143900	99	NA	NA	NA	NA	NA	NA	NA	NA	NA	NA	NA	NA
DS	qPS-DS16-3	Glyma.16G144000	717	GO:0006468	protein phosphorylation	GO:0004672 GO:0004674 GO:0005524 GO:0016301 GO:0016772	ATP binding; kinase activity; protein kinase activity; protein serine/threonine kinase activity; transferase activity, transferring phosphorus-containing groups	GO:0005575	cellular component	PF00069	Protein kinase domain	PTHR24420	LEUCINE-RICH REPEAT RECEPTOR-LIKE PROTEIN KINASE	KOG1187	Serine/threonine_protein_kinase
DS	qPS-DS16-3	Glyma.16G144100	108	GO:0008150	biological process	GO:0003674	molecular function	GO:0005739	mitochondrion	NA	NA	NA	NA	NA	NA
DS	qPS-DS16-3	Glyma.16G144200	3162	GO:0008104	protein localization	NA	NA	GO:0005794	Golgi apparatus	PF06650	Protein of unknown function (DUF1162)	NA	NA	NA	NA
DS	qPS-DS16-3	Glyma.16G144300	594	GO:0008150	biological process	GO:0046983	protein dimerization activity	NA	NA	PF02892 PF04937 PF05699	BED zinc finger; Protein of unknown function (DUF 659); hAT family C-terminal dimerisation region	PTHR10775	UNCHARACTERIZED	NA	NA
DS	qPS-DS16-3	Glyma.16G144400	84	NA	NA	NA	NA	NA	NA	NA	NA	NA	NA	NA	NA
DS	qPS-DS16-3	Glyma.16G144500	935	NA	NA	GO:0003824 GO:0030170	catalytic activity; pyridoxal phosphate binding	GO:0005886	plasma membrane	PF00266	Aminotransferase class-V	PTHR14237	MOLYBDOPTERIN COFACTOR SULFURASE (MOSC)	KOG2142	Molybdenum_cofactor_sulfurase
DS	qPS-DS16-3	Glyma.16G144600	896	GO:0006184 GO:0007165 GO:0007186 GO:0007188 GO:0009737 GO:0009744 GO:0009749 GO:0009750 GO:0010555 GO:2000067	G-protein coupled receptor signaling pathway; GTP catabolic process; adenylate cyclase-modulating G-protein coupled receptor signaling pathway; regulation of root morphogenesis; response to abscisic acid stimulus; response to fructose stimulus; response to glucose stimulus; response to mannitol stimulus; response to sucrose stimulus; signal transduction	GO:0001664 GO:0003924 GO:0004871 GO:0019001 GO:0031683	G-protein beta/gamma-subunit complex binding; G-protein coupled receptor binding; GTPase activity; guanyl nucleotide binding; signal transducer activity	GO:0005634 GO:0005834 GO:0005886 GO:0031234	extrinsic to internal side of plasma membrane; heterotrimeric G-protein complex; nucleus; plasma membrane	PF00503	G-protein alpha subunit	PTHR10218	GTP-BINDING PROTEIN ALPHA SUBUNIT	KOG0082	G-protein_alpha_subunit_(small_G_protein_superfamily)
DS	qPS-DS16-3	Glyma.16G144700	776	GO:0006508	proteolysis	GO:0004252 GO:0008236 GO:0070008	serine-type endopeptidase activity; serine-type exopeptidase activity; serine-type peptidase activity	GO:0005634 GO:0016020	membrane; nucleus	PF00326 PF02897	Prolyl oligopeptidase family; Prolyl oligopeptidase, N-terminal beta-propeller domain	PTHR11757	PROTEASE FAMILY S9A OLIGOPEPTIDASE	KOG2237	Predicted_serine_protease
DS	qPS-DS16-3	Glyma.16G144800	936	NA	NA	GO:0003824 GO:0030170	catalytic activity; pyridoxal phosphate binding	GO:0005886	plasma membrane	PF00266	Aminotransferase class-V	PTHR14237	MOLYBDOPTERIN COFACTOR SULFURASE (MOSC)	KOG2142	Molybdenum_cofactor_sulfurase
DS	qPS-DS16-3	Glyma.16G144900	374	GO:0006629	lipid metabolic process	GO:0004091 GO:0016788	carboxylesterase activity; hydrolase activity, acting on ester bonds	GO:0005576	extracellular region	PF00657	GDSL-like Lipase/Acylhydrolase	PTHR22835	ZINC FINGER FYVE DOMAIN CONTAINING PROTEIN	NA	NA
DS	qPS-DS16-3	Glyma.16G145000	237	GO:0006355 GO:0009733 GO:0009751 GO:0042545 GO:0045787 GO:0045893	cell wall modification; positive regulation of cell cycle; positive regulation of transcription, DNA-dependent; regulation of transcription, DNA-dependent; response to auxin stimulus; response to salicylic acid stimulus	GO:0003677 GO:0003700 GO:0005515 GO:0008270	DNA binding; protein binding; sequence-specific DNA binding transcription factor activity; zinc ion binding	GO:0005634	nucleus	PF02701	Dof domain, zinc finger	NA	NA	NA	NA
DS	qPS-DS16-3	Glyma.16G145100	253	GO:0009627 GO:0009696 GO:0009817	defense response to fungus, incompatible interaction; salicylic acid metabolic process; systemic acquired resistance	GO:0016788 GO:0080030 GO:0080031 GO:0080032	hydrolase activity, acting on ester bonds; methyl indole-3-acetate esterase activity; methyl jasmonate esterase activity; methyl salicylate esterase activity	GO:0005737	cytoplasm	PF00561	alpha/beta hydrolase fold	PTHR10992	ALPHA/BETA HYDROLASE FOLD-CONTAINING PROTEIN	NA	NA
